# Supplementary material for: Grain Transcriptome Dynamics Induced by Heat in Commercial and Traditional Bread Wheat Genotypes
Source: Front Plant Sci. 2022 Jun 17;13:842599. doi: 10.3389/fpls.2022.842599 (PMC9248373; doi:10.3389/fpls.2022.842599)
Supplement: Supplementary file 1 [file Table_1.XLSX]

## Sheet: Antequera
Antequera Control vs HT
Diff exp	1298
upreg	339
TraesCS5D02G452700	https://www.uniprot.org/uniprot/A0A077RUL1
TraesCS5B02G034200
TraesCS4A02G387800
TraesCS3D02G032300
TraesCS7B02G101300
TraesCS7A02G081200
TraesCS7D02G069700
TraesCS2D02G107900
TraesCS5D02G523700
TraesCS7B02G294500
Antequera Control vs HT
downreg	959
TraesCS2B02G121200
ENSRNA050017144
TraesCS6B02G217200
ENSRNA050016813
ENSRNA050013898
TraesCS7D02G474200
TraesCS2A02G458100
TraesCS4A02G248900
TraesCS5D02G333800
TraesCS2D02G458700
GO biological process complete	Coluna1	Triticum aestivum - REFLIST (102802)	upload_1 (770)
gene expression	GO:0010467	5125	76
organonitrogen compound biosynthetic process	GO:1901566	4033	62
cellular nitrogen compound biosynthetic process	GO:0044271	4275	60
cellular macromolecule biosynthetic process	GO:0034645	4336	60
macromolecule biosynthetic process	GO:0009059	4502	60
peptide metabolic process	GO:0006518	2069	58
cellular amide metabolic process	GO:0043603	2413	58
translation	GO:0006412	1687	51
peptide biosynthetic process	GO:0043043	1713	51
amide biosynthetic process	GO:0043604	1901	51
cellular_component (GO:0005575)		52584	1367
cellular anatomical entity (GO:0110165)		51984	1347
intracellular (GO:0005622)		31097	1059
Unclassified (UNCLASSIFIED)		50218	940
organelle (GO:0043226)		25883	874
intracellular organelle (GO:0043229)		25677	864
membrane-bounded organelle (GO:0043227)		24248	807
intracellular membrane-bounded organelle (GO:0043231)		23721	791
cytoplasm (GO:0005737)		18887	715
intrinsic component of membrane (GO:0031224)		21791	410

## Sheet: Folha1
Supplementary Table S1 - List of ten more up and downregulated genes with families and functions of encoded products, for commercial varieties Antequera and Bancal and landrace Ardito and Magueija. Red and blue indicate down and upregulated genes.
Genotype	Gene ID	log2 fold change	Protein family	Protein function	Reference
Upregulated
Antequera	TraesCS5D02G452700	7.31539	Protein of unknown function		Görlich et al 1996
	TraesCS5B02G034200	6.88689	Importin	Transport protein molecules into the nucleus by binding to specific recognition sequences, called nuclear localization sequences (NLS)	Barkan and Small 2014
	TraesCS4A02G387800	6.85724	Pentatricopeptide-repeat-containing proteins	Binds to RNA influencing folding, splicing, and degradation as well as RNA-processing events such as cleavage or editing
	TraesCS3D02G032300	6.77363	Uncharacterized protein		reviewed in Sengupta 2015
	TraesCS7B02G101300	6.58294	NADPH-dependent oxidoreductases - aldo-keto reductase family	Reduce aldehydes and ketones to their respective alcohols using NADPH, or rarely NADH as cofactor, apart from reducing other substrates, including monosaccharides, steroids, prostaglandins and polycyclic hydrocarbons	Barkan and Small 2014
	TraesCS7A02G081200	6.49748	Pentatricopeptide-repeat-containing proteins	Binds to RNA influencing folding, splicing, and degradation as well as RNA-processing events such as cleavage or editing	Eisen et al 1995
	TraesCS7D02G069700	6.40791	SNF2-related domain	ATPase component of the SNF2/SWI multisubunit complex, which utilises energy derived from ATP hydrolysis to disrupt histone-DNA interactions, resulting in the increased accessibility of DNA to transcription factors	reviewed in Pandey 2017
	TraesCS2D02G107900	6.35717	Haem peroxidase	Enzymes that use hydrogen peroxide as the electron acceptor to catalyse oxidative reactions	Barkan and Small 2014
	TraesCS5D02G523700	6.14221	Pentatricopeptide-repeat-containing proteins	Binds to RNA influencing folding, splicing, and degradation as well as RNA-processing events such as cleavage or editing	reviewed in Elisson 2009
	TraesCS7B02G294500	6.09356	B3 DNA binding domain - reproductive meristem (REM).	Involved in the organization of reproductive meristem	Raveneau et al 2017
Bancal	TraesCS3B02G155300	9.39102	Adenylate kinase	Catalizes the phosphotransfer reaction for the interconversion of adenine nucleotides (ATP, ADP, and AMP), maintaining the cellular energy homeostasis	reviewed in Pandey 2017
	TraesCS2B02G124600	8.68201	Haem peroxidase	Enzymes that use hydrogen peroxide as the electron acceptor to catalyse oxidative reactions	van der Biezen and Jones 1998
	TraesCS5A02G480900	8.52537	NB-ARC domain	A nucleotide-binding adaptor shared by plant resistance gene products and animal cell death regulators
	TraesCS4D02G272800	8.43661	Uncharacterized protein		van der Biezen and Jones 1998
	TraesCS7A02G045600	8.28508	NB-ARC domain	A nucleotide-binding adaptor shared by plant resistance gene products and animal cell death regulators	Barkan and Small 2014
	TraesCS5D02G360300	8.15472	Pentatricopeptide-repeat-containing proteins	Binds to RNA influencing folding, splicing, and degradation as well as RNA-processing events such as cleavage or editing	Li et al 2001
	TraesCS3B02G240600	8.08212	Cleavage and polyadenylation specificity factor (CPSF) A subunit region	Involved in mRNA polyadenylation, binds the AAUAAA conserved sequence in pre-mRNA and also participate in splicing of single-intron pre-mRNAs
	TraesCS6D02G080900	8.07207	Uncharacterized protein		Koike et al 1997
	TraesCS1B02G261100	8.05795	ABA-induced Wheat Plasma Membrane Polypeptide-19 (AWPM-19-like) family	Roles in seed development, dormancy and stress responses. Promotes freezing tolerance of the wheat suspension-cultured cells by ABA treatment.	Paulsen and Skurray 1994
	TraesCS2B02G615300	7.89532	Proton-dependent Oligopeptide Transporter (POT) Family	Implicated in proton dependent oligopeptide transport.	Muthusamy et al 2017
Ardito	TraesCS4D02G086200	10.7562	Small heat shock protein (Hsp20)	ATP-independent molecular chaperones that prevent protein aggregation during biotic and abiotic stress conditions	Muthusamy et al 2018
	TraesCS3A02G112900	10.2644	Small heat shock protein (Hsp20)	ATP-independent molecular chaperones that prevent protein aggregation during biotic and abiotic stress conditions	Muthusamy et al 2019
	TraesCSU02G194600	10.2582	Small heat shock protein (Hsp20)	ATP-independent molecular chaperones that prevent protein aggregation during biotic and abiotic stress conditions	Muthusamy et al 2020
	TraesCS3D02G114700	10.0868	Small heat shock protein (Hsp20)	ATP-independent molecular chaperones that prevent protein aggregation during biotic and abiotic stress conditions	Muthusamy et al 2021
	TraesCS5D02G266000	10.0697	Small heat shock protein (Hsp20)	ATP-independent molecular chaperones that prevent protein aggregation during biotic and abiotic stress conditions	Jiang et al 2000
	TraesCS4A02G275400	9.94019	Pre-mRNA-splicing factor 18	Prp18 is required for the second step of pre-mRNA splicing annd appears to be primarily associated with the U5 snRNP.	Feng et al 2011
	TraesCS5D02G269400	9.76816	EF-hand domain	Calcium binding protein	Muthusamy et al 2021
	TraesCS4D02G212500	9.44327	Small heat shock protein (Hsp20)	ATP-independent molecular chaperones that prevent protein aggregation during biotic and abiotic stress conditions	Muthusamy et al 2021
	TraesCS3D02G115200	9.19902	Small heat shock protein (Hsp20)	ATP-independent molecular chaperones that prevent protein aggregation during biotic and abiotic stress conditions	Jiang et al 2000
	TraesCS4B02G038900	8.95399	Pre-mRNA-splicing factor 18	Prp18 is required for the second step of pre-mRNA splicing annd appears to be primarily associated with the U5 snRNP.	Muthusamy et al 2021
Magueija	TraesCS4D02G086200	11.5985	Small heat shock protein (Hsp20)	ATP-independent molecular chaperones that prevent protein aggregation during biotic and abiotic stress conditions	Latterich and Patel, 1997
	TraesCS4D02G134900	10.9199	AAA ATPases	Involved in cell-cycle regulation, protein proteolysis and disaggregation, organelle biogenesis and intracellular transport	Jiang et al 2000
	TraesCS4D02G035800	10.7333	Pre-mRNA-splicing factor 18	Prp18 is required for the second step of pre-mRNA splicing annd appears to be primarily associated with the U5 snRNP.	Guo et al 2016
	TraesCS7B02G267300	10.3123	Heat shock factors (HSF)	Activate the expression of heat shock protein (Hsp) genes and thermotolerance-related genes by binding to HS responsive elements (HSEs) within promoters	reviewed in Pandey 2017
	TraesCS2D02G070500	10.0424	Haem peroxidase	Enzymes that use hydrogen peroxide as the electron acceptor to catalyse oxidative reactions
	TraesCS5D02G452700	9.92447	Protein of unknown function		Muthusamy et al 2021
	TraesCS3B02G048600	9.90977	Small heat shock protein (Hsp20)	ATP-independent molecular chaperones that prevent protein aggregation during biotic and abiotic stress conditions	Muthusamy et al 2021
	TraesCS3B02G131300	9.76159	Small heat shock protein (Hsp20)	ATP-independent molecular chaperones that prevent protein aggregation during biotic and abiotic stress conditions	Guo et al 2016
	TraesCS7A02G360400	9.75828	Heat shock factors (HSF)	Activate the expression of heat shock protein (Hsp) genes and thermotolerance-related genes by binding to HS responsive elements (HSEs) within promoters
	TraesCS6A02G091400	9.72845	Uncharacterized protein		reviewed in Sharma et al 2016
Downregulated
Antequera	TraesCS2D02G458700	-10.7979	Ubiquitin - Ribosomal protein L40	Controls the degradation of many proteins in the cells and affects a range of cellular processes	reviewed in Perona and Gruic-Sovulj
	TraesCS5D02G333800	-10.0977	Aminoacyl-tRNA synthetase, class II	Responsible for the linkage of a specific amino acid to the cognate tRNA	reviewed in Maris et al 2005
	TraesCS4A02G248900	-9.41111	RNA recognition motif	Involved in all post-transcriptional events: pre-mRNA processing, splicing, alternative splicing, mRNA stability, RNA editing, mRNA export, pre-rRNA complex formation (nucleolin), translation regulation and degradation	reviewed in Sharma et al 2016
	TraesCS2A02G458100	-9.2686	Ubiquitin - Ribosomal protein L40	Controls the degradation of many proteins in the cells and affects a range of cellular processes	reviewed in Sharma et al 2016
	TraesCS7D02G474200	-8.99221	Ubiquitin - Ribosomal protein L40	Controls the degradation of many proteins in the cells and affects a range of cellular processes	reviewed in Sáez-Vásquez and Delseny 2019
	ENSRNA050013898	-8.81557	5.8S ribosomal RNA	Ribosomal RNA component of the large subunit of the eukaryotic ribosome involved in protein production	reviewed in Sáez-Vásquez and Delseny 2019
	ENSRNA050016813	-8.59271	5.8S ribosomal RNA	Ribosomal RNA component of the large subunit of the eukaryotic ribosome involved in protein production	reviewed in Liang et al 2019
	TraesCS6B02G217200	-8.58592	Pyridoxal 5'-phosphate dependent enzymes	Pyridoxal 5'-phosphate is the active form of vitamin B6. These enzymes are involved in crucial cellular metabolic pathways in most of living organisms	reviewed in Sáez-Vásquez and Delseny 2019
	ENSRNA050017144	-8.5548	Eukaryotic large subunit ribosomal RNA	Involved in protein production; it contains the peptidyl transferase site, the site at which peptide bonds are formed.
	TraesCS2B02G121200	-8.51465	eIF2B_5 domain-containing protein	Protein with translation initiation activity	reviewed in Ibrahim et al 1998
Bancal	TraesCS1B02G348500	-8.12745	O-methyltransferase domain	Responsible for both small and macromolecules metilation for different functional and regulatory processes transversal to all organisms.	reviewed in Wei and Li 2019
	TraesCS4A02G414700	-8.10552	Protein Kinase	Catalyse the transfer of the gamma phosphate from nucleotide triphosphates (often ATP) to one or more amino acid residues in a protein substrate side chain, resulting in a conformational change affecting protein function	Yacoubi et al 2021
	TraesCS3D02G517400	-7.66718	ABA/WDS induced protein	Has chaperone-like activity for direct plant protection under abiotic stress	reviewed in Juge 2004
	TraesCS2D02G119400	-7.53689	Xylanase inhibitor C-terminal	Terminal of xylanase inhibitor proteins that tpgether with the N-terminal to create the catalytic pocket necessary for cleaving xylanase, which in turn are responsible for arabinaxylan degradation.	reviewed in Yan 2015
	TraesCS1D02G221100	-7.11431	Sugar major facilitator transporter	Also called uniporters, catalyze diffusion of the sugar down it electrochemical gradients	Barkan and Small 2014
	TraesCS4D02G075200	-7.00541	Pentatricopeptide-repeat-containing proteins	Binds to RNA influencing folding, splicing, and degradation as well as RNA-processing events such as cleavage or editing
	TraesCS1D02G288500	-6.91761	uncharacterized protein		reviewed in Bañuelos et al 1998
	TraesCS2B02G247100	-6.47035	Calponin-homology domain	Intermediate in the connection of filaments to the actin cytoskeleton	reviewed in Bañuelos et al 1999
	TraesCS3A02G105900	-6.33113	tRNA (Uracil-5-)-methyltransferase	Catalyze the formation of 5-methyl-uridine at position 54 (m5U54) in tRNA and may have a role in tRNA stabilisation or maturation	reviewed in Tegeder and Masclaux-Daubresse 2017
	TraesCS7D02G466800	-5.97633	Ureide permease	Transports ureide, a heterocyclic nitrogen compounds may serve as nitrogen sources or nitrogen transport compounds in plants.	Massiah and Hartley 1995
Ardito	TraesCS5B02G488400	-8.98724	Ribosome inactivating protein	Inhibit the translocation step in protein synthesis through the removal of a single adenine residue from a universally conserved stem-loop structure in the large-subunit large rRNA.	Peng et al 2018
	TraesCS4B02G381200	-8.59167	Natural resistance-associated macrophage protein (NRAMP)	Metal transporters	Massiah and Hartley 1995
	TraesCS5B02G488700	-8.54213	Ribosome inactivating protein	Inhibit the translocation step in protein synthesis through the removal of a single adenine residue from a universally conserved stem-loop structure in the large-subunit large rRNA.
	TraesCS2A02G353400	-8.4308	Uncharacterized protein		reviewed in Pandey 2017
	TraesCS2B02G125800	-8.10852	Haem peroxidase	Enzymes that use hydrogen peroxide as the electron acceptor to catalyse oxidative reactions	Yu et al 2019
	TraesCS4B02G381900	-8.06457	Protein phosphatase 2C	Mg+ dependent protein dephosphorylases involved in various signaling cascades including phytohormone signaling networks like abscisic acid (ABA), salicylic acid (SA)-ABA crosstalk, and developmental processes like mitogen-activated protein kinase (MAPK) signaling, and CLAVATA (CLV) signaling pathway	Wang et al 2019
	TraesCS3D02G133100	-8.04126	Glutathione S-transferase	Catalyzes the conjugation of the reduced form of glutathione (GSH) to xenobiotic substrates for the purpose of detoxification	Ouyang and Li 2000
	TraesCS5D02G173900	-7.73487	Indole-3-glycerol-phosphate synthase	Catalizes the synthesis of indole-3-acetic acid biosynthesis in the tryptophan biosynthetic pathway	An et al 2019
	TraesCS5A02G254500	-7.66762	F-box protein	Mediates ubiquitination of proteins targeted for degradation by the 26S proteasome.	Reviewed in Morant et al 2003
	TraesCS4B02G234100	-7.60258	Cytochromes P450	Heme-containing membrane-bound enzymes that can perform oxidation-reduction reactions, involved in plant defence and secondary metabolite biosynthesis	Reviewed in Ambawat 2013
Magueija	TraesCS7D02G135000	-7.92231	Myb-like DNA-binding domain	Domain present in Myb proteins family that act as transcription factors and are involved in controlling various processes, including responses to biotic and abiotic stresses, development, differentiation, and metabolism	Reviewed in Kawai et al 2014
	TraesCS6A02G148800	-7.63498	Fe(II) 2-oxoglutarate‐dependent dioxygenase	Catalyse the oxidation of an organic substrate using a dioxygen molecule, and is involved in DNA demethylation, proline hydroxylation and formation of plant hormones and pigments	Reviewed in Wei and Li 2019
	TraesCS3B02G602400	-7.34694	Protein Kinase	Catalyse the transfer of the gamma phosphate from nucleotide triphosphates (often ATP) to one or more amino acid residues in a protein substrate side chain, resulting in a conformational change affecting protein function	Reviewed in Breton et al 2006
	TraesCS6D02G021000	-7.31018	Glycosyltransferase	Enzymes that are involved in the biosynthesis of oligosaccharides, polysaccharides, and glycoconjugates
	TraesCS6D02G340200	-6.89646	Uncharacterized protein		Reviewed in Wei and Li 2019
	TraesCS5B02G053800	-6.88329	Protein kinase domain-containing protein	Catalyse the transfer of the gamma phosphate from nucleotide triphosphates (often ATP) to one or more amino acid residues in a protein substrate side chain, resulting in a conformational change affecting protein function	Nirmal et al 2017
	TraesCS5B02G251600	-6.72984	Fasciclin-like domain	Present in arabinogalactan proteins are Implicated in cell adhesion and may link the cell membrane and cell wall	Vergères and Waskell 1995
	TraesCS6B02G024900	-6.68487	Cytochrome b5	Electron transfer protein with a redox potential	Giovane et al 2004
	TraesCS4A02G460700	-6.4928	Plant invertase/pectin methylesterase inhibitor	PME catalyses the demethylesterification of galacturonic acid units of pectin, generating free carboxyl groups and releasing protons	Kumar et al 2019
	TraesCS1D02G387000	-6.48702	OPT oligopeptide transporter protein	cell membrane proteins that play a critical role in the transport of small peptides, secondary amino acids, glutathione conjugates, and mineral uptake

## Sheet: downreg cvsHT
Antequera Control vs HT
downreg	959
TraesCS2B02G121200
ENSRNA050017144
TraesCS6B02G217200
ENSRNA050016813
ENSRNA050013898
TraesCS7D02G474200
TraesCS2A02G458100
TraesCS4A02G248900
TraesCS5D02G333800
TraesCS2D02G458700
Bancal Control vs HT
downreg	60
TraesCS7D02G466800
TraesCS3A02G105900
TraesCS2B02G247100
TraesCS1D02G288500
TraesCS4D02G075200
TraesCS1D02G221100
TraesCS2D02G119400
TraesCS3D02G517400
TraesCS4A02G414700
TraesCS1B02G348500
Ardito Control vs HT
downreg	1978
TraesCS4B02G234100
TraesCS5A02G254500
TraesCS5D02G173900
TraesCS3D02G133100
TraesCS4B02G381900
TraesCS2B02G125800
TraesCS2A02G353400
TraesCS5B02G488700
TraesCS4B02G381200
TraesCS5B02G488400
Magueija Control vs HT
downreg	1903
TraesCS1D02G387000
TraesCS4A02G460700
TraesCS6B02G024900
TraesCS5B02G251600
TraesCS5B02G053800
TraesCS6D02G340200
TraesCS6D02G021000
TraesCS3B02G602400
TraesCS6A02G148800
TraesCS7D02G135000

## Sheet: antequ up and down
up
Gene stable ID UniProtKB/TrEMBL ID UniProtKB/Swiss-Prot ID Pfam ID
TraesCS2D02G107900 C6ETA5 PF00141
TraesCS2D02G107900 A0A2X0TPD6 PF00141
TraesCS2D02G107900 B4F6F2 PF00141
TraesCS2D02G107900 B4F6E6 PF00141
TraesCS2D02G107900 B4F6F0 PF00141
TraesCS3D02G032300 A0A341SVT1
TraesCS3D02G032300 A0A1D5WS56
TraesCS4A02G387800 A0A1D5X4T6 PF01535
TraesCS4A02G387800 A0A1D5X4T6 PF12854
TraesCS4A02G387800 A0A1D5X4T6 PF13041
TraesCS5B02G034200 A0A1D5ZG82 PF03810
TraesCS5D02G452700 W5FQ28 PF12576
TraesCS5D02G523700 A0A1D5ZZK9 PF01535
TraesCS5D02G523700 A0A1D5ZZK9 PF13041
TraesCS5D02G523700 A0A1D5ZZK9 PF14432
TraesCS7A02G081200 A0A1D6C132 PF01535
TraesCS7A02G081200 A0A1D6C132 PF13041
TraesCS7B02G101300 A0A341YKB6 PF00248
TraesCS7B02G101300 A0A1D6CJH6 PF00248
TraesCS7B02G294500 A0A341YGM6 PF02362
TraesCS7B02G294500 A0A1D6C4Y7 PF02362
TraesCS7B02G294500 A0A1D6C4Y8 PF02362
TraesCS7B02G294500 A0A341YGC4 PF02362
TraesCS7D02G069700 A0A341YS75 PF00176
TraesCS7D02G069700 A0A341YS75 PF00271
TraesCS7D02G069700 W5IA99 PF00176
TraesCS7D02G069700 W5IA99 PF00271
