# Supplementary material for: Grain Transcriptome Dynamics Induced by Heat in Commercial and Traditional Bread Wheat Genotypes
Source: Front Plant Sci. 2022 Jun 17;13:842599. doi: 10.3389/fpls.2022.842599 (PMC9248373; doi:10.3389/fpls.2022.842599)
Supplement: Supplementary file 2 [file Table_2.XLSX]

## Sheet: final
Supplementary Table S2 - Significant enriched gene ontology terms (all levels) associated with DEGs in commercial varieties Antequera and Bancal and landraces Ardito and Magueija. Red and blue indicate categories associated down and upregulated genes, respectively, and color intensity are related with the degree of significance; gray represents unaltered terms.
Significantly enriched gene ontology terms associated differential expressed genes
Term	Description	Antequera		Bancal		Ardito		Magueija
		UP	DOWN	UP	DOWN	UP	DOWN	UP	DOWN
Biological process
GO:0006457	Protein folding	1.9e-05			1.5e-22	3.5e-195		5.1e-179
GO:0009644	Response to high light intensity	8.3e-05	0.0012		1.5e-20	1.4e-132		4.3e-127
GO:0009642	Response to light intensity	0.0013	0.0013		1.6e-16	3.9e-103		2.8e-100
GO:0010286	Heat acclimation	0.0098			3.2e-08	8.6e-39		3.2e-36
GO:0009416	Response to light stimulus	0.029	0.0039		6.2e-11	1.2e-38		2.8e-46
GO:0000302	Response to reactive oxygen species	0.037			1.4e-10	7.7e-72		1e-73
GO:0009768	Photosynthesis, light harvesting in photosystem I		3.6e-20
GO:0018298	Protein-chromophore linkage		4.8e-18
GO:0009765	Photosynthesis, light harvesting		2.6e-15
GO:0006412	Translation		2.5e-12			1.6e-06
GO:0006518	Peptide metabolic process		1.8e-11			8.5e-05
GO:0043603	Cellular amide metabolic process		2.1e-11			0.0006
GO:0043604	Amide biosynthetic process		3.4e-11			5.4e-05
GO:0043043	Peptide biosynthetic process		4.2e-11			1.2e-05
GO:0009769	Photosynthesis, light harvesting in photosystem II		2.6e-10
GO:0009637	Response to blue light		8.3e-09
GO:0010218	Response to far red light		1.3e-08
GO:0010187	Negative regulation of seed germination		4.2e-08		2.1e-16	0.043		0.0052
GO:0001510	RNA methylation		6.2e-08			8e-05
GO:0010029	Regulation of seed germination		1.3e-07		1.6e-10
GO:0043457	Regulation of cellular respiration		3.6e-07
GO:0090332	Stomatal closure		4.1e-06		6.5e-16
GO:0010114	Response to red light		1.5e-05
GO:0051241	Negative regulation of multicellular organismal process		5.5e-05		2.1e-11
GO:0048581	Negative regulation of post-embryonic development		5.8e-05		2.3e-12
GO:0043462	Regulation of atpase activity		7.2e-05			4.7e-07		0.00015
GO:0051093	Negative regulation of developmental process		9.4e-05		3e-11
GO:0050896	Response to stimulus		0.00012			6.1e-12		6.5e-18
GO:0009735	Response to cytokinin		0.00026			2.8e-05
GO:0080037	Negative regulation of cytokinin-activated signaling pathway		0.0003
GO:0010033	Response to organic substance		0.00034
GO:0043467	Regulation of generation of precursor metabolites and energy		0.00076
GO:0042221	Response to chemical		0.00093			4.6e-13		1.7e-21
GO:0009725	Response to hormone		0.001
GO:0006624	Vacuolar protein processing		0.0012
GO:0019684	Photosynthesis, light reaction		0.0014
GO:0009719	Response to endogenous stimulus		0.0015
GO:0009628	Response to abiotic stimulus		0.0016		0.00018	4.2e-32		3.3e-35
GO:0006091	Generation of precursor metabolites and energy		0.0021					0.049
GO:0009750	Response to fructose		0.0022				0.00031
GO:0033993	Response to lipid		0.0033
GO:0009737	Response to abscisic acid		0.0035
GO:0097305	Response to alcohol		0.0042
GO:1901700	Response to oxygen-containing compound		0.0045		0.0056	8.6e-10		2.5e-22
GO:0080167	Response to karrikin		0.0064
GO:0009791	Post-embryonic development		0.0065		0.00016
GO:0010196	Nonphotochemical quenching		0.011
GO:1990066	Energy quenching		0.011
GO:0010501	RNA secondary structure unwinding		0.014
GO:0009314	Response to radiation		0.017		1.5e-10	3.7e-37		2.5e-43
GO:0048316	Seed development		0.021
GO:1901566	Organonitrogen compound biosynthetic process		0.023
GO:0009845	Seed germination		0.036		0.00011
GO:0097577	Sequestering of iron ion		0.041
GO:0006880	Intracellular sequestering of iron ion		0.041
GO:0009408	Response to heat				3.6e-16	3.9e-113		5.1e-109
GO:0042542	Response to hydrogen peroxide				1.6e-13	1.3e-92		5.5e-90
GO:0006979	Response to oxidative stress				5.5e-07	9e-38		2.6e-43
GO:1900140	Regulation of seedling development				5.6e-07
GO:0010035	Response to inorganic substance				8.7e-07	2.3e-25		1.5e-46
GO:0009266	Response to temperature stimulus				2.1e-06	2.5e-63		9.6e-53
GO:0010118	Stomatal movement				3e-05
GO:2000026	Regulation of multicellular organismal development				3.1e-05
GO:0048580	Regulation of post-embryonic development				4.8e-05
GO:0050793	Regulation of developmental process				9.1e-05
GO:0090351	Seedling development				0.00015
GO:0048573	Photoperiodism, flowering				0.00016
GO:0009648	Photoperiodism				0.00022
GO:0051239	Regulation of multicellular organismal process				0.00026
GO:0044403	Symbiosis, encompassing mutualism through parasitism				0.0089
GO:0044419	Interspecies interaction between organisms				0.0098
GO:0042742	Defense response to bacterium				0.012
GO:0044764	Multi-organism cellular process				0.012
GO:0007275	Multicellular organism development				0.012
GO:0009615	Response to virus				0.019
GO:0044767	Single-organism developmental process				0.025
GO:0048856	Anatomical structure development				0.031
GO:0010228	Vegetative to reproductive phase transition of meristem				0.036
GO:0032502	Developmental process				0.037
GO:0016032	Viral process				0.043
GO:0034976	Response to endoplasmic reticulum stress					1.6e-66		2e-55
GO:0061077	Chaperone-mediated protein folding					3.6e-32		2.4e-35
GO:0006458	'De novo' protein folding					1.9e-23		9.3e-28
GO:0006984	ER-nucleus signaling pathway					3.2e-15		2.1e-07
GO:0006950	Response to stress					6.3e-15		7.9e-22
GO:0051084	'De novo' posttranslational protein folding					1.5e-14		4.2e-16
GO:0051085	Chaperone mediated protein folding requiring cofactor					1.5e-14		4.2e-16
GO:0008380	RNA splicing					8e-14
GO:0051131	Chaperone-mediated protein complex assembly					8.1e-14		1.3e-15
GO:0000398	Mrna splicing, via spliceosome					1.5e-10
GO:0033554	Cellular response to stress					3.4e-10		1.8e-11
GO:0000375	RNA splicing, via transesterification reactions					3.7e-10
GO:0042026	Protein refolding					7.7e-10		4.2e-10
GO:0000377	RNA splicing, via transesterification reactions with bulged adenosine as nucleophile					8.7e-10
GO:0046686	Response to cadmium ion					2.8e-09	0.00039	1.3e-09
GO:0006970	Response to osmotic stress					3.6e-09		6.1e-14
GO:0009987	Cellular process					4.8e-09		0.014
GO:0006006	Glucose metabolic process					7.2e-08	6.8e-05	3.5e-06
GO:0006090	Pyruvate metabolic process					1.4e-07		8.8e-08
GO:0019637	Organophosphate metabolic process					1.8e-07
GO:0046939	Nucleotide phosphorylation					1.9e-07		0.00044
GO:0006397	Mrna processing					5.3e-07
GO:0016071	Mrna metabolic process					1.7e-06
GO:0019318	Hexose metabolic process					5.1e-06	3.6e-05	9.3e-06
GO:0006396	RNA processing					6.3e-06
GO:0006757	ATP generation from ADP					7.5e-06		0.001	2.5e-05
GO:0006096	Glycolytic process					7.5e-06		0.001
GO:0071840	Cellular component organization or biogenesis					8e-06	0.014
GO:0006094	Gluconeogenesis					9.3e-06	0.025	3.3e-05
GO:0009135	Purine nucleoside diphosphate metabolic process					9.9e-06		0.0013
GO:0009179	Purine ribonucleoside diphosphate metabolic process					9.9e-06		0.0013
GO:0046031	ADP metabolic process					9.9e-06		0.0013
GO:0009185	Ribonucleoside diphosphate metabolic process					9.9e-06		0.0013
GO:0010038	Response to metal ion					1.6e-05	0.00011	8.8e-11
GO:0006165	Nucleoside diphosphate phosphorylation					1.8e-05		0.0022
GO:0009132	Nucleoside diphosphate metabolic process					3.2e-05		0.0036
GO:0044724	Single-organism carbohydrate catabolic process					3.2e-05	0.00034	0.00015
GO:0030010	Establishment of cell polarity					3.8e-05		0.031
GO:0019319	Hexose biosynthetic process					4.5e-05		2.7e-05
GO:0016485	Protein processing					5.2e-05		0.0082
GO:0046364	Monosaccharide biosynthetic process					6.4e-05		3.9e-05
GO:0051604	Protein maturation					0.00013
GO:0009117	Nucleotide metabolic process					0.00016
GO:0071826	Ribonucleoprotein complex subunit organization					0.00017
GO:0006753	Nucleoside phosphate metabolic process					0.0002
GO:0006626	Protein targeting to mitochondrion					0.00025
GO:0072655	Establishment of protein localization to mitochondrion					0.00025
GO:0070585	Protein localization to mitochondrion					0.00025			1e-06
GO:0005996	Monosaccharide metabolic process					0.00027	7.2e-06	0.0011
GO:0016043	Cellular component organization					0.00027	0.0058
GO:0072594	Establishment of protein localization to organelle					0.0003
GO:0070646	Protein modification by small protein removal					0.00036
GO:0046496	Nicotinamide nucleotide metabolic process					0.00042		0.00034
GO:0019362	Pyridine nucleotide metabolic process					0.00045		0.00036	7.1e-12
GO:0009651	Response to salt stress					0.00046		8.9e-08
GO:0006996	Organelle organization					0.0005	7.6e-08
GO:0006839	Mitochondrial transport					0.0005		0.038
GO:0090407	Organophosphate biosynthetic process					0.0006
GO:0051716	Cellular response to stimulus					0.00061		0.0047
GO:0022618	Ribonucleoprotein complex assembly					0.00062
GO:0006983	ER overload response					0.00063
GO:0045471	Response to ethanol					0.00063		0.00098
GO:0006081	Cellular aldehyde metabolic process					0.00067		1.6e-05
GO:0072524	Pyridine-containing compound metabolic process					0.00077		0.00018
GO:0007163	Establishment or maintenance of cell polarity					0.00082
GO:0050821	Protein stabilization					0.00082
GO:0000038	Very long-chain fatty acid metabolic process					0.0009		4.9e-06
GO:0006986	Response to unfolded protein					0.0011
GO:0044723	Single-organism carbohydrate metabolic process					0.0013	0.0036
GO:0046034	ATP metabolic process					0.0016		0.0038
GO:0032781	Positive regulation of atpase activity					0.0018		0.041
GO:0055086	Nucleobase-containing small molecule metabolic process					0.0018
GO:0031647	Regulation of protein stability					0.0019			2.6e-20
GO:0033365	Protein localization to organelle					0.0019
GO:0043933	Macromolecular complex subunit organization					0.0021	1.5e-15
GO:0034641	Cellular nitrogen compound metabolic process					0.0023
GO:0018208	Peptidyl-proline modification					0.0033		0.00022
GO:0048193	Golgi vesicle transport					0.0034
GO:0009205	Purine ribonucleoside triphosphate metabolic process					0.004		0.0051
GO:0009144	Purine nucleoside triphosphate metabolic process					0.0042		0.0054
GO:0009123	Nucleoside monophosphate metabolic process					0.0045		0.021
GO:0009161	Ribonucleoside monophosphate metabolic process					0.0057		0.015
GO:0006139	Nucleobase-containing compound metabolic process					0.0057
GO:0045041	Protein import into mitochondrial intermembrane space					0.0062		2.8e-06
GO:0010467	Gene expression					0.0071
GO:0009167	Purine ribonucleoside monophosphate metabolic process					0.0071		0.029
GO:0009126	Purine nucleoside monophosphate metabolic process					0.0071		0.029
GO:0009199	Ribonucleoside triphosphate metabolic process					0.0074		0.0097
GO:0046685	Response to arsenic-containing substance					0.0077		0.0059
GO:0016579	Protein deubiquitination					0.008
GO:0016052	Carbohydrate catabolic process					0.009	2.4e-05	0.032
GO:0080158	Chloroplast ribulose bisphosphate carboxylase complex biogenesis					0.012		0.021
GO:0009141	Nucleoside triphosphate metabolic process					0.013		0.017
GO:0071277	Cellular response to calcium ion					0.017		0.026
GO:0070544	Histone H3-K36 demethylation					0.019
GO:0007005	Mitochondrion organization					0.019
GO:0046128	Purine ribonucleoside metabolic process					0.023
GO:0003032	Detection of oxygen					0.023
GO:0070483	Detection of hypoxia					0.023
GO:0042278	Purine nucleoside metabolic process					0.029
GO:0043335	Protein unfolding					0.029		0.041
GO:0022613	Ribonucleoprotein complex biogenesis					0.03
GO:0070076	Histone lysine demethylation					0.035
GO:0042255	Ribosome assembly					0.038
GO:0018158	Protein oxidation					0.039
GO:0018171	Peptidyl-cysteine oxidation					0.039
GO:0000413	Protein peptidyl-prolyl isomerization					0.043		0.0022
GO:0006816	Calcium ion transport					0.044
GO:0019253	Reductive pentose-phosphate cycle					0.049		0.0031
GO:0006325	Chromatin organization						8.4e-35		8.6e-31
GO:0051276	Chromosome organization						7.5e-29		6e-27
GO:0006334	Nucleosome assembly						4.5e-24		1.9e-29
GO:0006333	Chromatin assembly or disassembly						9.8e-24		2.4e-28
GO:0034728	Nucleosome organization						1.1e-23		1.6e-26
GO:0031497	Chromatin assembly						1e-22		1.1e-27
GO:0006323	DNA packaging						8.1e-22		1.7e-26
GO:0065004	Protein-DNA complex assembly						4.2e-20		1.6e-25
GO:0071824	Protein-DNA complex subunit organization						8.8e-20		3.6e-22
GO:0071103	DNA conformation change						2.6e-16		4.3e-22
GO:0006342	Chromatin silencing						5.7e-16		4.9e-25
GO:0045814	Negative regulation of gene expression, epigenetic						6.6e-16		4.8e-25
GO:0070828	Heterochromatin organization						7.9e-16		7.1e-18
GO:0016458	Gene silencing						6e-14		2.7e-17
GO:0040029	Regulation of gene expression, epigenetic						2.7e-11		6.4e-20
GO:0045892	Negative regulation of transcription, DNA-templated						1.1e-10		5e-16
GO:0010629	Negative regulation of gene expression						3.2e-10		5e-16
GO:1903507	Negative regulation of nucleic acid-templated transcription						1.1e-09		4.5e-26
GO:1902679	Negative regulation of RNA biosynthetic process						1.1e-09		6.7e-16
GO:0008283	Cell proliferation						1.3e-09
GO:0051253	Negative regulation of RNA metabolic process						1.4e-09		2.5e-14
GO:0006595	Polyamine metabolic process						4.9e-09
GO:0045934	Negative regulation of nucleobase-containing compound metabolic process						2.4e-08		7.8e-17
GO:0006598	Polyamine catabolic process						5.3e-08		7.8e-17
GO:0061647	Histone H3-K9 modification						1.6e-07		1.6e-11
GO:0051567	Histone H3-K9 methylation						1.6e-07		1.7e-10
GO:0016570	Histone modification						2.1e-07		2.1e-16
GO:0016569	Covalent chromatin modification						2.5e-07		4.1e-12
GO:0006275	Regulation of DNA replication						2.6e-07		7.1e-15
GO:0016572	Histone phosphorylation						3.8e-07
GO:2000113	Negative regulation of cellular macromolecule biosynthetic process						4.5e-07
GO:0006730	One-carbon metabolic process						7e-07		1.2e-14
GO:0046500	S-adenosylmethionine metabolic process						8.7e-07		7.5e-14
GO:0010605	Negative regulation of macromolecule metabolic process						2.2e-06		4.9e-14
GO:0010558	Negative regulation of macromolecule biosynthetic process						2.4e-06		4.9e-14
GO:0006306	DNA methylation						2.5e-06		9.9e-16
GO:0006305	DNA alkylation						2.5e-06		1.2e-15
GO:0044728	DNA methylation or demethylation						2.7e-06		1.1e-12
GO:0006304	DNA modification						3e-06		1.8e-11
GO:0051172	Negative regulation of nitrogen compound metabolic process						8.3e-06		3.8e-20
GO:0031327	Negative regulation of cellular biosynthetic process						8.9e-06		1e-11
GO:0006261	DNA-dependent DNA replication						1.2e-05		2e-12
GO:0009892	Negative regulation of metabolic process						1.4e-05		2e-12
GO:0006479	Protein methylation						1.4e-05		1.2e-20
GO:0008213	Protein alkylation						1.4e-05
GO:0006260	DNA replication						1.5e-05
GO:0042398	Cellular modified amino acid biosynthetic process						1.6e-05		6.9e-11
GO:0006542	Glutamine biosynthetic process						1.7e-05		5.4e-07
GO:0009890	Negative regulation of biosynthetic process						2.4e-05		3.7e-13
GO:0051225	Spindle assembly						2.8e-05		8.9e-07
GO:0016571	Histone methylation						3e-05		6.3e-15
GO:0007051	Spindle organization						4.3e-05		1.4e-15
GO:0018022	Peptidyl-lysine methylation						4.3e-05
GO:0034968	Histone lysine methylation						4.3e-05		8.2e-09
GO:0050667	Homocysteine metabolic process						7.1e-05		4.2e-15
GO:0006461	Protein complex assembly						7.2e-05		1.5e-08
GO:0051726	Regulation of cell cycle						9.2e-05		3.2e-08
GO:0070271	Protein complex biogenesis						0.00012	0.0043	2.3e-09
GO:0071822	Protein complex subunit organization						0.00013	0.027
GO:0019252	Starch biosynthetic process						0.00016
GO:0006346	Methylation-dependent chromatin silencing						0.00029		2.2e-09
GO:0009068	Aspartate family amino acid catabolic process						0.0003
GO:0031324	Negative regulation of cellular metabolic process						0.0004
GO:0006556	S-adenosylmethionine biosynthetic process						0.00042		1.1e-10
GO:0009064	Glutamine family amino acid metabolic process						0.00047
GO:0006270	DNA replication initiation						0.00048		1.2e-05
GO:0007018	Microtubule-based movement						0.00048
GO:0032259	Methylation						0.00094
GO:0005975	Carbohydrate metabolic process						0.0014		1.9e-06
GO:0032261	Purine nucleotide salvage						0.0016		7.5e-10
GO:0065003	Macromolecular complex assembly						0.002
GO:0051052	Regulation of DNA metabolic process						0.0023
GO:0009066	Aspartate family amino acid metabolic process						0.0025
GO:0043173	Nucleotide salvage						0.0027
GO:0043101	Purine-containing compound salvage						0.0029		1.4e-06
GO:0019676	Ammonia assimilation cycle						0.0061
GO:0034622	Cellular macromolecular complex assembly						0.007
GO:0009399	Nitrogen fixation						0.007
GO:0009084	Glutamine family amino acid biosynthetic process						0.0071		2.8e-09
GO:0016051	Carbohydrate biosynthetic process						0.0092		2.2e-10
GO:0007017	Microtubule-based process						0.0099		2e-10
GO:0005982	Starch metabolic process						0.012		6.1e-09
GO:0018205	Peptidyl-lysine modification						0.013		1.1e-06
GO:0010389	Regulation of G2/M transition of mitotic cell cycle						0.014		8.1e-09
GO:0061640	Cytoskeleton-dependent cytokinesis						0.016
GO:1902749	Regulation of cell cycle G2/M phase transition						0.016
GO:0009744	Response to sucrose						0.016
GO:0034285	Response to disaccharide						0.017
GO:0042126	Nitrate metabolic process						0.018		5.4e-07
GO:0042128	Nitrate assimilation						0.018		2.2e-11
GO:0000910	Cytokinesis						0.018		5.9e-08
GO:0006259	DNA metabolic process						0.019		1.5e-08
GO:0000226	Microtubule cytoskeleton organization						0.021		8.3e-07
GO:0000086	G2/M transition of mitotic cell cycle						0.023		2e-08
GO:0000281	Mitotic cytokinesis						0.026
GO:0044839	Cell cycle G2/M phase transition						0.027
GO:0044710	Single-organism metabolic process						0.033	0.0024
GO:0006520	Cellular amino acid metabolic process						0.035
GO:0006536	Glutamate metabolic process						0.035
GO:1901565	Organonitrogen compound catabolic process						0.035		9.9e-09
GO:0006545	Glycine biosynthetic process						0.036		2.5e-06
GO:0000278	Mitotic cell cycle						0.036
GO:0000911	Cytokinesis by cell plate formation						0.038
GO:0044711	Single-organism biosynthetic process						0.04
GO:2001057	Reactive nitrogen species metabolic process						0.041
GO:0071941	Nitrogen cycle metabolic process						0.041
GO:0045493	Xylan catabolic process						0.045
GO:1905114	Cell surface receptor signaling pathway involved in cell-cell signaling						0.046
GO:0016055	Wnt signaling pathway						0.046		1.5e-20
GO:0198738	Cell-cell signaling by wnt						0.046		6.9e-28
GO:0044283	Small molecule biosynthetic process							7.3e-05
GO:0044712	Single-organism catabolic process							0.00011
GO:0070482	Response to oxygen levels							0.00017
GO:0001666	Response to hypoxia							0.00017
GO:0036293	Response to decreased oxygen levels							0.00033
GO:0051186	Cofactor metabolic process							0.00047
GO:0019685	Photosynthesis, dark reaction							0.0008
GO:0009240	Isopentenyl diphosphate biosynthetic process							0.00098
GO:0046490	Isopentenyl diphosphate metabolic process							0.00098
GO:0010304	PSII associated light-harvesting complex II catabolic process							0.001
GO:0032787	Monocarboxylic acid metabolic process							0.0013
GO:0019288	Isopentenyl diphosphate biosynthetic process, methylerythritol 4-phosphate pathway							0.0016
GO:0072330	Monocarboxylic acid biosynthetic process							0.002
GO:0006733	Oxidoreduction coenzyme metabolic process							0.004
GO:0006633	Fatty acid biosynthetic process							0.0043
GO:1900409	Positive regulation of cellular response to oxidative stress							0.0059
GO:0016053	Organic acid biosynthetic process							0.0069
GO:0019682	Glyceraldehyde-3-phosphate metabolic process							0.01
GO:0006631	Fatty acid metabolic process							0.011
GO:1900407	Regulation of cellular response to oxidative stress							0.011
GO:0006972	Hyperosmotic response							0.013
GO:0009658	Chloroplast organization							0.014
GO:0015977	Carbon fixation							0.017
GO:0015994	Chlorophyll metabolic process							0.025
GO:0008610	Lipid biosynthetic process							0.025
GO:0019249	Lactate biosynthetic process							0.026
GO:0046208	Spermine catabolic process							0.026
GO:0046394	Carboxylic acid biosynthetic process							0.028
GO:0008215	Spermine metabolic process							0.03
GO:0042761	Very long-chain fatty acid biosynthetic process							0.041
GO:1904833	Positive regulation of removal of superoxide radicals							0.041
GO:1901671	Positive regulation of superoxide dismutase activity							0.041
GO:1901668	Regulation of superoxide dismutase activity							0.041
GO:1901033	Positive regulation of response to reactive oxygen species							0.041
GO:0010564	Regulation of cell cycle process								2.3e-10
GO:1901990	Regulation of mitotic cell cycle phase transition								5.9e-10
GO:1901987	Regulation of cell cycle phase transition								1.5e-09
GO:0044772	Mitotic cell cycle phase transition								6.4e-09
GO:0044770	Cell cycle phase transition								8.4e-09
GO:1903047	Mitotic cell cycle process								2.4e-08
GO:0022402	Cell cycle process								2.4e-08
GO:0006112	Energy reserve metabolic process								8.7e-08
GO:0005977	Glycogen metabolic process								1.9e-07
GO:0007049	Cell cycle								2.2e-07
GO:0000724	Double-strand break repair via homologous recombination								2.3e-07
GO:0018193	Peptidyl-amino acid modification								4.8e-07
GO:0000725	Recombinational repair								2.1e-06
GO:0016444	Somatic cell DNA recombination								2.1e-06
GO:2000896	Amylopectin metabolic process								2.5e-06
GO:0010021	Amylopectin biosynthetic process								4e-06
GO:0007346	Regulation of mitotic cell cycle								4e-06
GO:0006302	Double-strand break repair								4e-06
GO:0032506	Cytokinetic process								6.1e-06
GO:1902410	Mitotic cytokinetic process								6.5e-06
GO:0010324	Membrane invagination								9.4e-06
GO:0043414	Macromolecule methylation								2.1e-05
GO:0022607	Cellular component assembly								4.5e-05
GO:0051301	Cell division								6.3e-05
GO:0007010	Cytoskeleton organization								0.0001
GO:0005984	Disaccharide metabolic process								0.00028
GO:0046785	Microtubule polymerization								0.00044
GO:0007020	Microtubule nucleation								0.00045
GO:0000023	Maltose metabolic process								0.00082
GO:0031109	Microtubule polymerization or depolymerization								0.0012
GO:1902589	Single-organism organelle organization								0.0012
GO:0031047	Gene silencing by RNA								0.0013
GO:0006310	DNA recombination								0.0025
GO:0006268	DNA unwinding involved in DNA replication								0.0027
GO:0006281	DNA repair								0.0035
GO:0051258	Protein polymerization								0.0038
GO:0009251	Glucan catabolic process								0.0046
GO:0000280	Nuclear division								0.0061
GO:0048285	Organelle fission								0.0075
GO:0009909	Regulation of flower development								0.0087
GO:0000272	Polysaccharide catabolic process								0.01
GO:0044275	Cellular carbohydrate catabolic process								0.011
GO:0006656	Phosphatidylcholine biosynthetic process								0.011
GO:0005983	Starch catabolic process								0.012
GO:0043085	Positive regulation of catalytic activity								0.014
GO:0044247	Cellular polysaccharide catabolic process								0.015
GO:0048519	Negative regulation of biological process								0.016
GO:0010556	Regulation of macromolecule biosynthetic process								0.018
GO:0048523	Negative regulation of cellular process								0.019
GO:2000112	Regulation of cellular macromolecule biosynthetic process								0.02
GO:0006974	Cellular response to DNA damage stimulus								0.021
GO:1903046	Meiotic cell cycle process								0.023
GO:0098813	Nuclear chromosome segregation								0.027
GO:0048831	Regulation of shoot system development								0.03
GO:0007126	Meiotic nuclear division								0.032
GO:0009311	Oligosaccharide metabolic process								0.032
GO:0042401	Cellular biogenic amine biosynthetic process								0.034
GO:0009309	Amine biosynthetic process								0.034
GO:0009889	Regulation of biosynthetic process								0.046
GO:0007059	Chromosome segregation								0.047
GO:0060255	Regulation of macromolecule metabolic process								8.1e-06
GO:0050790	Regulation of catalytic activity								0.00033
Molecular function
GO:0004499	N,N-dimethylaniline monooxygenase activity	0.0089
GO:0004553	Hydrolase activity, hydrolyzing O-glycosyl compounds	0.011
GO:0016798	Hydrolase activity, acting on glycosyl bonds	0.018
GO:0031409	Pigment binding		7.8e-21
GO:0016168	Chlorophyll binding		1.7e-17
GO:0002020	Protease binding		9.9e-10		7.3e-13
GO:0003735	Structural constituent of ribosome		6.6e-09			0.00041
GO:0005198	Structural molecule activity		5.8e-07
GO:0103100	UDP-glucose: 6-methylthiohexylhydroximate S-glucosyltransferase activity		0.00051
GO:0103103	UDP-glucose: 9-methylthiononylhydroximate S-glucosyltransferase activity		0.00051
GO:0103099	UDP-glucose:5-methylthiopentylhydroximate S-glucosyltransferase activity		0.00051
GO:0103102	UDP-glucose:8-methylthiooctylhydroximate S-glucosyltransferase activity		0.00051
GO:0103101	UDP-glucose:7-methylthioheptylhydroximate S-glucosyltransferase activity		0.00051
GO:0030599	Pectinesterase activity		0.0011
GO:0003729	Mrna binding		0.0014			0.0017
GO:0044822	Poly(A) RNA binding		0.0014			0.0017
GO:0046910	Pectinesterase inhibitor activity		0.0037
GO:0016876	Ligase activity, forming aminoacyl-trna and related compounds		0.044
GO:0016875	Ligase activity, forming carbon-oxygen bonds		0.044
GO:0004812	Aminoacyl-trna ligase activity		0.044
GO:0043531	ADP binding			2.1e-05
GO:0032559	Adenyl ribonucleotide binding			0.0045	0.044
GO:0030554	Adenyl nucleotide binding			0.0052	0.05
GO:0036094	Small molecule binding			0.0058	0.0015	1.3e-05
GO:0032550	Purine ribonucleoside binding			0.01
GO:0001883	Purine nucleoside binding			0.01
GO:0032549	Ribonucleoside binding			0.01
GO:0001882	Nucleoside binding			0.011
GO:0032555	Purine ribonucleotide binding			0.011
GO:0017076	Purine nucleotide binding			0.012
GO:0000166	Nucleotide binding			0.013	0.0036	6.3e-06
GO:1901265	Nucleoside phosphate binding			0.013	0.0036	6.3e-06
GO:0032553	Ribonucleotide binding			0.013
GO:0097367	Carbohydrate derivative binding			0.018
GO:0005524	ATP binding			0.034	0.013
GO:0043621	Protein self-association			0.039
GO:0051082	Unfolded protein binding				4.5e-11	4.1e-77		2.1e-70
GO:0016887	Atpase activity				0.0058
GO:0031625	Ubiquitin protein ligase binding				0.014
GO:0044389	Ubiquitin-like protein ligase binding				0.014
GO:0003723	RNA binding				0.028	9.1e-14
GO:0035639	Purine ribonucleoside triphosphate binding				0.03
GO:0031072	Heat shock protein binding					1.2e-36		4.4e-23
GO:0051087	Chaperone binding					2.8e-24		2.3e-19
GO:0060590	Atpase regulator activity					4.2e-19		8.9e-13
GO:0000774	Adenyl-nucleotide exchange factor activity					1.4e-13		3.5e-08
GO:0051879	Hsp90 protein binding					3.3e-10		1.9e-07
GO:0060589	Nucleoside-triphosphatase regulator activity					1.1e-06		0.02
GO:0030544	Hsp70 protein binding					6.1e-06		0.032
GO:0080025	Phosphatidylinositol-3,5-bisphosphate binding					1.4e-05		0.0035
GO:0005507	Copper ion binding					3.2e-05	0.025	7.2e-08
GO:0044183	Protein binding involved in protein folding					5.2e-05		6.1e-07
GO:0005527	Macrolide binding					5.3e-05		0.00014
GO:0005528	FK506 binding					5.3e-05		0.00014
GO:0032266	Phosphatidylinositol-3-phosphate binding					8e-05		0.014
GO:0070678	Preprotein binding					8.3e-05		0.0028
GO:0001671	Atpase activator activity					0.00023		0.0045
GO:0008144	Drug binding					0.0012		0.0031
GO:0005488	Binding					0.0022
GO:0004652	Polynucleotide adenylyltransferase activity					0.0024
GO:0016984	Ribulose-bisphosphate carboxylase activity					0.0042		0.00013
GO:0019783	Ubiquitin-like protein-specific protease activity					0.0052
GO:0044620	ACP phosphopantetheine attachment site binding					0.0071
GO:0051192	Prosthetic group binding					0.0071
GO:0050145	Nucleoside phosphate kinase activity					0.0071
GO:0000036	ACP phosphopantetheine attachment site binding involved in fatty acid biosynthetic process					0.0071
GO:0005515	Protein binding					0.0084
GO:0017172	Cysteine dioxygenase activity					0.0094
GO:0047800	Cysteamine dioxygenase activity					0.0094
GO:0004221	Obsolete ubiquitin thiolesterase activity					0.0095
GO:0046975	Histone methyltransferase activity (H3-K36 specific)					0.014
GO:0003755	Peptidyl-prolyl cis-trans isomerase activity					0.018		0.0012
GO:0031386	Protein tag					0.02		0.032
GO:0016531	Copper chaperone activity					0.024
GO:0008135	Translation factor activity, RNA binding					0.025
GO:0016530	Metallochaperone activity					0.027			0.002
GO:0016860	Intramolecular oxidoreductase activity					0.037			0.0024
GO:0046982	Protein heterodimerization activity						9.9e-15		2.2e-14
GO:0003677	DNA binding						7.6e-12
GO:0003682	Chromatin binding						6.9e-07		8.2e-10
GO:0004356	Glutamate-ammonia ligase activity						4.4e-06
GO:0046983	Protein dimerization activity						1.7e-05
GO:0004478	Methionine adenosyltransferase activity						3.5e-05
GO:0016880	Acid-ammonia (or amide) ligase activity						0.00011		0.018
GO:0016211	Ammonia ligase activity						0.00011		1e-14
GO:1990939	ATP-dependent microtubule motor activity						0.0004		1.3e-11
GO:0003676	Nucleic acid binding						0.00091
GO:0044877	Macromolecular complex binding						0.00096		6.9e-07
GO:0005200	Structural constituent of cytoskeleton						0.0014		7.3e-07
GO:0097159	Organic cyclic compound binding						0.002		0.0072
GO:1901363	Heterocyclic compound binding						0.0021
GO:0030170	Pyridoxal phosphate binding						0.0023
GO:0042084	5-methyltetrahydrofolate-dependent methyltransferase activity						0.0054
GO:0003871	5-methyltetrahydropteroyltriglutamate-homocysteine S-methyltransferase activity						0.0054
GO:0042085	5-methyltetrahydropteroyltri-L-glutamate-dependent methyltransferase activity						0.0054
GO:0008705	Methionine synthase activity						0.0054
GO:0008732	L-allo-threonine aldolase activity						0.01		0.00043
GO:0004793	Threonine aldolase activity						0.01
GO:0016781	Phosphotransferase activity, paired acceptors						0.01
GO:0004029	Aldehyde dehydrogenase (NAD) activity						0.012		5e-07
GO:0008569	ATP-dependent microtubule motor activity, minus-end-directed						0.018		9.1e-07
GO:0008017	Microtubule binding						0.018
GO:0015631	Tubulin binding						0.023
GO:0008509	Anion transmembrane transporter activity						0.031
GO:0048037	Cofactor binding						0.043		5.1e-48
GO:0003906	DNA-(apurinic or apyrimidinic site) lyase activity						0.047		7.1e-47
GO:0016595	Glutamate binding							2.9e-05
GO:0052902	Spermidine:oxygen oxidoreductase (3-aminopropanal-forming) activity							0.00074
GO:0052903	N1-acetylspermine:oxygen oxidoreductase (3-acetamidopropanal-forming) activity							0.00074
GO:0052904	N1-acetylspermidine:oxygen oxidoreductase (3-acetamidopropanal-forming) activity							0.00074
GO:0016859	Cis-trans isomerase activity							0.0015
GO:0052894	Norspermine:oxygen oxidoreductase activity							0.007
GO:0052895	N1-acetylspermine:oxygen oxidoreductase (N1-acetylspermidine-forming) activity							0.007
GO:0046592	Polyamine oxidase activity							0.007
GO:0052901	Spermine:oxygen oxidoreductase (spermidine-forming) activity							0.007
GO:0019172	Glyoxalase III activity							0.007
GO:0047517	1,4-beta-D-xylan synthase activity							0.0073
GO:0004096	Catalase activity							0.021
GO:0051669	Fructan beta-fructosidase activity							0.022
GO:0009922	Fatty acid elongase activity							0.022
GO:0035250	UDP-galactosyltransferase activity							0.025
GO:0004133	Glycogen debranching enzyme activity								0.0018
GO:0008092	Cytoskeletal protein binding								0.0038
GO:0019156	Isoamylase activity								0.0038
GO:0061731	Ribonucleoside-diphosphate reductase activity								0.0038
GO:0004748	Ribonucleoside-diphosphate reductase activity, thioredoxin disulfide as acceptor								0.024
GO:0016728	Oxidoreductase activity, acting on CH or CH2 groups, disulfide as acceptor								0.026
GO:0003777	Microtubule motor activity								7.8e-07
GO:0004049	Anthranilate synthase activity								0.00015
Cellular component
GO:0005782	Peroxisomal matrix	3.5e-10				7.9e-22		8.1e-29
GO:0031907	Microbody lumen	3.5e-10				7.9e-22		8.1e-29
GO:0044439	Peroxisomal part	4.8e-07				2.7e-15		1.8e-17
GO:0044438	Microbody part	4.8e-07				2.7e-15		1.8e-17
GO:0005777	Peroxisome	0.02				5.3e-06		3e-07
GO:0042579	Microbody	0.02				5.3e-06		3e-07
GO:0005783	Endoplasmic reticulum	0.04				8.9e-15		1.7e-18
GO:0030076	Light-harvesting complex		1.6e-19
GO:0009522	Photosystem I		1.6e-17
GO:0022625	Cytosolic large ribosomal subunit		4e-13			3.3e-11
GO:0022626	Cytosolic ribosome		1.6e-12			3.9e-21			4.4e-06
GO:0010287	Plastoglobule		2.2e-12
GO:0005730	Nucleolus		6.3e-12			5.6e-09	4.7e-08
GO:0009521	Photosystem		7e-12
GO:0009523	Photosystem II		4e-11
GO:0044391	Ribosomal subunit		1.4e-10			1.6e-08
GO:0015934	Large ribosomal subunit		1.8e-10			5.4e-08			0.00049
GO:0044445	Cytosolic part		4.5e-10			6e-19
GO:0005829	Cytosol		9.3e-10		6.4e-08	9.7e-28	1.2e-09	4e-08
GO:0016363	Nuclear matrix		5.5e-09		3.9e-13				0.00017
GO:0009782	Photosystem I antenna complex		2.4e-08
GO:0031981	Nuclear lumen		6.3e-08		0.00053	8.6e-07	0.0019		0.017
GO:0005840	Ribosome		1.3e-07			5.8e-08			0.017
GO:0031974	Membrane-enclosed lumen		1.5e-07		0.0035	6.9e-31		0.00045	0.017
GO:0070013	Intracellular organelle lumen		1.5e-07		0.0035	6.9e-31		0.00045
GO:0043233	Organelle lumen		1.5e-07		0.0035	6.9e-31		0.00045
GO:0030529	Intracellular ribonucleoprotein complex		4.7e-07			3.2e-14
GO:0034399	Nuclear periphery		2.2e-06		3.5e-11				4.9e-06
GO:0048046	Apoplast		2.2e-06		0.00024	0.0011		1.8e-11
GO:0044428	Nuclear part		2.6e-06		0.00081	8.9e-09	0.0061
GO:1990904	Ribonucleoprotein complex		5e-06			7.7e-15
GO:0043202	Lysosomal lumen		3.8e-05
GO:0009533	Chloroplast stromal thylakoid		5.6e-05
GO:0009783	Photosystem II antenna complex		0.00014
GO:0000322	Storage vacuole		0.00014
GO:0000326	Protein storage vacuole		0.00014
GO:0005737	Cytoplasm		0.00016		0.0047	5.4e-28		1.1e-18
GO:0009517	PSII associated light-harvesting complex II		0.00021
GO:0009503	Thylakoid light-harvesting complex		0.00021
GO:0005775	Vacuolar lumen		0.00028
GO:0022627	Cytosolic small ribosomal subunit		0.00039
GO:0009535	Chloroplast thylakoid membrane		0.00055					9.5e-07
GO:0098796	Membrane protein complex		0.00058
GO:0055035	Plastid thylakoid membrane		0.00099					4.9e-07
GO:0031360	Intrinsic component of thylakoid membrane		0.002
GO:0031361	Integral component of thylakoid membrane		0.002
GO:0044464	Cell part		0.0026		0.0018	2.5e-23		1.9e-09
GO:0005623	Cell		0.0028		0.0018	2e-23		2.4e-09
GO:0005622	Intracellular		0.0032		0.0022	3.8e-35		2.6e-11
GO:0042651	Thylakoid membrane		0.0036			0.011		5.7e-08
GO:0044424	Intracellular part		0.0037		0.0017	8.3e-35		6e-12
GO:0009534	Chloroplast thylakoid		0.0047					1.1e-06
GO:0031976	Plastid thylakoid		0.0057					5.2e-07
GO:0034357	Photosynthetic membrane		0.0058			0.025		2.1e-07
GO:0098807	Chloroplast thylakoid membrane protein complex		0.0067
GO:0046658	Anchored component of plasma membrane		0.0095						6.3e-06
GO:0044436	Thylakoid part		0.011			0.015		1.1e-07
GO:0043232	Intracellular non-membrane-bounded organelle		0.013			0.01	1.4e-06
GO:0044444	Cytoplasmic part		0.013		0.005	4.5e-22		2.2e-15
GO:0009579	Thylakoid		0.015			0.0001		4.7e-10	1.6e-05
GO:0005764	Lysosome		0.023
GO:0043228	Non-membrane-bounded organelle		0.023			0.023	2.4e-06
GO:0015935	Small ribosomal subunit		0.025
GO:0000323	Lytic vacuole		0.047
GO:0044446	Intracellular organelle part					2.7e-29		1.2e-08
GO:0044422	Organelle part					7.6e-29		1.2e-08
GO:0043227	Membrane-bounded organelle					1.3e-25		3e-07
GO:0043231	Intracellular membrane-bounded organelle					4.5e-25		1.9e-06
GO:0043226	Organelle					4.6e-23		4.5e-05
GO:0043229	Intracellular organelle					1.1e-22		0.00018
GO:0009532	Plastid stroma					1.7e-15		1e-15
GO:0005788	Endoplasmic reticulum lumen					6.1e-14		3.5e-13
GO:0044435	Plastid part					2.7e-13		3.8e-14
GO:0031967	Organelle envelope					8.6e-13		1.5e-07
GO:0009570	Chloroplast stroma					3.5e-12		1.8e-10
GO:0031975	Envelope					4.8e-12		1.4e-07
GO:0044434	Chloroplast part					5.3e-12		1.6e-11
GO:0044432	Endoplasmic reticulum part					1.7e-11		4e-08
GO:0009941	Chloroplast envelope					5.3e-11		2.5e-08
GO:0009526	Plastid envelope					5.5e-11		2.6e-09
GO:0005681	Spliceosomal complex					8.2e-11		0.00028
GO:0012505	Endomembrane system					2.8e-10		2.2e-11
GO:0044429	Mitochondrial part					2.1e-08		0.0012
GO:0005759	Mitochondrial matrix					3.8e-08		0.00013
GO:0009507	Chloroplast					6e-08		8.3e-05
GO:0031090	Organelle membrane					1.2e-07		0.0006
GO:0044437	Vacuolar part					4.2e-07		0.0015
GO:0009536	Plastid					1.7e-06		0.032
GO:0005774	Vacuolar membrane					2.3e-06		0.0036
GO:0005789	Endoplasmic reticulum membrane					2.4e-06		0.00075	0.0031
GO:0042175	Nuclear outer membrane-endoplasmic reticulum membrane network					3.1e-06		0.00058
GO:0005634	Nucleus					4.6e-06
GO:0098805	Whole membrane					5.4e-05		0.016
GO:0098588	Bounding membrane of organelle					0.00018		0.012
GO:0005773	Vacuole					0.00024		1.3e-07
GO:0048492	Ribulose bisphosphate carboxylase complex					0.00034		0.00052
GO:0009573	Chloroplast ribulose bisphosphate carboxylase complex					0.00034		0.00052
GO:0005739	Mitochondrion					0.00071		0.01
GO:0032991	Macromolecular complex					0.00073
GO:0016612	Molybdenum-iron nitrogenase complex					0.00098
GO:0016610	Nitrogenase complex					0.00098
GO:0001405	Presequence translocase-associated import motor					0.0019
GO:0005684	U2-type spliceosomal complex					0.0025
GO:0018444	Translation release factor complex					0.0027
GO:0005794	Golgi apparatus					0.004		0.0072
GO:0030532	Small nuclear ribonucleoprotein complex					0.0046		0.034
GO:0097525	Spliceosomal snrnp complex					0.0046		0.034
GO:0035061	Interchromatin granule					0.0067		0.0086
GO:0030089	Phycobilisome					0.0067			4.6e-43
GO:0000124	SAGA complex					0.031			2.8e-39
GO:0000786	Nucleosome						2.9e-41		8.3e-46
GO:0044815	DNA packaging complex						4.4e-41		5.5e-47
GO:0032993	Protein-DNA complex						6.2e-37		6.5e-45
GO:0000785	Chromatin						5.2e-34		2.1e-29
GO:0044427	Chromosomal part						7.5e-25		6.8e-39
GO:0005721	Pericentric heterochromatin						4.1e-21		2.7e-25
GO:0005694	Chromosome						1.9e-19		4.6e-27
GO:0000792	Heterochromatin						9.7e-18		2.2e-20
GO:0000790	Nuclear chromatin						1.5e-14		1.2e-18
GO:0000775	Chromosome, centromeric region						2.1e-13		1e-23
GO:0098687	Chromosomal region						2.6e-09		1.7e-21
GO:0044454	Nuclear chromosome part						7.2e-09		3.4e-06
GO:0000228	Nuclear chromosome						4.3e-08		0.00011
GO:0005874	Microtubule						9.1e-06		0.00011
GO:0099512	Supramolecular fiber						4e-05		2.7e-05
GO:0099513	Polymeric cytoskeletal fiber						4e-05		0.0014
GO:0015630	Microtubule cytoskeleton						8e-05		3.4e-06
GO:0044430	Cytoskeletal part						0.00037		0.002
GO:0043234	Protein complex						0.0097
GO:0005871	Kinesin complex						0.013
GO:0045298	Tubulin complex						0.023
GO:0009574	Preprophase band						0.033
GO:0009506	Plasmodesma						0.04
GO:0055044	Symplast						0.04
GO:0005911	Cell-cell junction						0.048
GO:0030054	Cell junction						0.049
GO:0005576	Extracellular region							1.2e-07
GO:0016020	Membrane							8.3e-05
GO:0031984	Organelle subcompartment							0.0076
GO:0071944	Cell periphery							0.011	1.1e-10
GO:0010319	Stromule							0.037	1.6e-10
GO:0042555	MCM complex								0.0021
GO:0005875	Microtubule associated complex								0.0029
GO:0005971	Ribonucleoside-diphosphate reductase complex								0.0042
GO:0010369	Chromocenter								0.0053
GO:0005819	Spindle								0.0059
GO:0009501	Amyloplast								0.015
GO:0000347	THO complex								0.023
GO:0009569	Chloroplast starch grain								0.024
GO:0030863	Cortical cytoskeleton								0.026
GO:0010005	Cortical microtubule, transverse to long axis								0.026
GO:0005881	Cytoplasmic microtubule								0.038
GO:0055028	Cortical microtubule								0.04
GO:0030981	Cortical microtubule cytoskeleton								0.0230589
GO:0043036	Starch grain								0.0233814
