# Supplementary material for: Grain Transcriptome Dynamics Induced by Heat in Commercial and Traditional Bread Wheat Genotypes
Source: Front Plant Sci. 2022 Jun 17;13:842599. doi: 10.3389/fpls.2022.842599 (PMC9248373; doi:10.3389/fpls.2022.842599)
Supplement: Supplementary file 3 [file Table_3.XLSX]

## Sheet: response to heat - Pfam
Supplementary Table S3 - Heatmap of DEGs involved in heat response ontology in commercial varieties Antequera and Bancal and landraces Ardito and Magueija. Red and blue indicate down and upregulated genes, respectively, and color intensity are related with the degree of gene expression alteration; gray represents unaltered genes.
DEGs and respective encoded products associated with Heat Response Ontology
Gene stable ID	Antequera	Bancal	Ardito	Magueija	Protein family name (ID)
TraesCS7A02G451100	0	-1.73662	0	1.28858	(2R)-phospho-3-sulfolactate synthase (ComA) (PF02679)
TraesCS7B02G351000	0	0	2.89987	2.82934	(2R)-phospho-3-sulfolactate synthase (ComA) (PF02679)
TraesCS7D02G440200	0	-1.82553	1.78249	1.78908	(2R)-phospho-3-sulfolactate synthase (ComA) (PF02679)
TraesCS2D02G013600	0	0	2.68284	2.65108	AAR2 protein (PF05282)
TraesCS7A02G284700	0	0	1.2287	0	Activator of Hsp90 ATPase, N-terminal (PF09229)
TraesCS7B02G200400	0	0	1.90064	2.50414	Activator of Hsp90 ATPase, N-terminal (PF09229)
TraesCS7D02G282500	0	0	2.00509	1.63132	Activator of Hsp90 ATPase, N-terminal (PF09229)
TraesCS1D02G376300	0	0	0	1.33895	Alcohol dehydrogenase GroES-like domain (PF08240)
TraesCS4A02G202200	0	0	2.70005	2.57244	Alcohol dehydrogenase GroES-like domain (PF08240)
TraesCS4A02G202300	0	0	2.84897	1.57143	Alcohol dehydrogenase GroES-like domain (PF08240)
TraesCS4D02G103300	0	0	2.1595	1.68227	Alcohol dehydrogenase GroES-like domain (PF08240)
TraesCS7D02G457800	0	0	2.01336	0	Aminotransferase class-V (PF00266)
TraesCS5A02G201200	0	0	2.5177	4.6146	AN1-like Zinc finger (PF01428)
TraesCS5B02G200000	0	0	2.71605	1.85609	AN1-like Zinc finger (PF01428)
TraesCS1B02G013900	0	0	1.8743	1.93891	Ankyrin repeats (3 copies) (PF12796)
TraesCS5A02G203000	0	0	-2.35458	0	Annexin (PF00191)
TraesCS1A02G221900	0	0	1.61646	1.38307	Apetala 2 domain (PF00847)
TraesCS1B02G235100	0	0	2.31401	2.71283	Apetala 2 domain (PF00847)
TraesCS1D02G223600	0	0	1.6611	1.80766	Apetala 2 domain (PF00847)
TraesCS4D02G298600	-2.58168	0	0	0	Apetala 2 domain (PF00847)
TraesCS5A02G314600	0	0	1.79674	1.39068	Apetala 2 domain (PF00847)
TraesCS5B02G313000	0	0	0	5.90763	Apetala 2 domain (PF00847)
TraesCS5B02G315500	0	0	1.35914	0	Apetala 2 domain (PF00847)
TraesCS6B02G126600	0	0	0	8.47762	Apetala 2 domain (PF00847)
TraesCS6B02G375400	-1.52333	0	1.30083	0	Apetala 2 domain (PF00847)
TraesCS6D02G084200	0	0	0	1.79009	Apetala 2 domain (PF00847)
TraesCS7A02G158000	0	0	-1.31528	0	Apetala 2 domain (PF00847)
TraesCS7A02G264100	0	0	0	3.88416	Apetala 2 domain (PF00847)
TraesCS1D02G310300	0	0	0	2.48167	Aspartic acid proteinase inhibitor (PF16845)
TraesCS1A02G340100	0	0	3.15299	2.84866	ATPase family associated with various cellular activities (AAA) (PF00004)
TraesCS1B02G352400	0	-1.69277	2.21872	0	ATPase family associated with various cellular activities (AAA) (PF00004)
TraesCS1D02G342100	0	0	0	1.36136	ATPase family associated with various cellular activities (AAA) (PF00004)
TraesCS3A02G274400	0	0	3.96874	3.87045	ATPase family associated with various cellular activities (AAA) (PF00004)
TraesCS3B02G308100	0	0	4.49323	3.5261	ATPase family associated with various cellular activities (AAA) (PF00004)
TraesCS3D02G273600	0	0	4.55173	3.9907	ATPase family associated with various cellular activities (AAA) (PF00004)
TraesCS4B02G380800	0	0	3.11251	2.5016	ATPase family associated with various cellular activities (AAA) (PF00004)
TraesCS4D02G190600	0	0	-1.27858	0	ATPase family associated with various cellular activities (AAA) (PF00004)
TraesCS5A02G547300	0	0	3.90609	2.31999	ATPase family associated with various cellular activities (AAA) (PF00004)
TraesCS6A02G146400	0	0	2.02021	2.29692	ATPase family associated with various cellular activities (AAA) (PF00004)
TraesCS6B02G174500	0	0	3.06272	3.21355	ATPase family associated with various cellular activities (AAA) (PF00004)
TraesCS6D02G135600	0	0	3.0492	2.15779	ATPase family associated with various cellular activities (AAA) (PF00004)
TraesCS6D02G135600	0	0	3.0492	2.15779	ATPase family associated with various cellular activities (AAA) (PF00004)
TraesCS7A02G188300	0	0	4.03241	5.46656	ATPase family associated with various cellular activities (AAA) (PF00004)
TraesCS7B02G093400	0	0	5.82921	8.07626	ATPase family associated with various cellular activities (AAA) (PF00004)
TraesCS7D02G189400	0	0	5.98128	8.14139	ATPase family associated with various cellular activities (AAA) (PF00004)
TraesCS3D02G344700	0	0	1.43948	0	BAG domain (PF02179)
TraesCS4B02G382700	0	0	0	4.46645	BAG domain (PF02179)
TraesCS4D02G357900	3.31404	0	6.27779	3.89015	BAG domain (PF02179)
TraesCS5A02G548000	2.79951	2.26463	5.02237	3.83123	BAG domain (PF02179)
TraesCS7B02G388700	3.82994	0	7.22686	4.52245	BAG domain (PF02179)
TraesCS1B02G268500	0	0	2.39398	0	bZIP transcription factor (PF00170)
TraesCS1D02G257400	0	0	1.29564	0	bZIP transcription factor (PF00170)
TraesCS2B02G167900	0	0	0	1.25523	bZIP transcription factor (PF00170)
TraesCS2D02G146100	0	0	1.33767	1.62416	bZIP transcription factor (PF00170)
TraesCS7A02G398400	0	0	2.17994	0	bZIP transcription factor (PF00170)
TraesCS7B02G299200	0	0	2.11572	0	bZIP transcription factor (PF00170)
TraesCS5D02G160300	0	0	2.31196	0	C2 domain (PF00168)
TraesCS3A02G356600	0	0	0	2.16416	C2H2-type zinc finger (PF13912)
TraesCS5A02G477400	0	0	0	4.9971	C2H2-type zinc finger (PF13912)
TraesCS5B02G489800	-6.25297	0	0	0	C2H2-type zinc finger (PF13912)
TraesCS5B02G490600	0	0	0	3.00785	C2H2-type zinc finger (PF13912)
TraesCS5B02G490700	0	0	0	4.4383	C2H2-type zinc finger (PF13912)
TraesCS5D02G491000	-2.9925	0	0	3.539	C2H2-type zinc finger (PF13912)
TraesCS7B02G142300	0	0	0	-1.51296	Calcineurin-like phosphoesterase (PF00149)
TraesCS2A02G545600	0	0	1.76363	1.42284	Calreticulin family (PF00262)
TraesCS2B02G576100	0	0	1.75817	1.45917	Calreticulin family (PF00262)
TraesCS2D02G546500	0	0	1.88651	1.33791	Calreticulin family (PF00262)
TraesCS6A02G101800	0	0	1.52011	1.55245	Calreticulin family (PF00262)
TraesCS6A02G101900	0	0	1.20726	1.17891	Calreticulin family (PF00262)
TraesCS6B02G129800	0	0	1.51108	0	Calreticulin family (PF00262)
TraesCS6D02G090200	0	0	1.99427	1.73373	Calreticulin family (PF00262)
TraesCS6D02G090400	0	0	1.33575	1.18701	Calreticulin family (PF00262)
TraesCS1A02G099300	0	0	1.85101	0	Chaperone DnaJ domain (PF01556)
TraesCS1A02G395300	0	0	3.00335	0	Chaperone DnaJ domain (PF00226)
TraesCS1B02G125100	0	0	1.64401	1.03469	Chaperone DnaJ domain (PF01556)
TraesCS1B02G423600	0	0	3.04502	2.07331	Chaperone DnaJ domain (PF01556)
TraesCS1D02G107200	0	0	1.63748	1.24475	Chaperone DnaJ domain (PF01556)
TraesCS1D02G403500	0	0	3.7222	2.5478	Chaperone DnaJ domain (PF01556)
TraesCS3A02G216800	0	0	5.52046	6.60035	Chaperone DnaJ domain (PF00226)
TraesCS3B02G247200	0	0	3.44441	5.99806	Chaperone DnaJ domain (PF00226)
TraesCS3A02G537600	0	0	1.88815	1.94278	Chaperone DnaJ domain (PF00226)
TraesCS3D02G218800	0	0	7.09029	7.87035	Chaperone DnaJ domain (PF00226)
TraesCS3B02G603100	0	0	2.14106	1.47571	Chaperone DnaJ domain (PF00226)
TraesCS4A02G110600	0	0	2.73943	2.56148	Chaperone DnaJ domain (PF00226)
TraesCS3D02G543100	0	0	1.42147	1.41069	Chaperone DnaJ domain (PF00226)
TraesCS4B02G193500	0	0	3.51679	3.71208	Chaperone DnaJ domain (PF00226)
TraesCS4D02G194500	0	0	3.16276	2.95102	Chaperone DnaJ domain (PF00226)
TraesCS5A02G372900	-1.18606	0	0	0	Chaperone DnaJ domain (PF00684)
TraesCS5A02G426100	0	0	1.90649	1.85067	Chaperone DnaJ domain (PF00684)
TraesCS5B02G115900	0	0	2.00102	1.75149	Chaperone DnaJ domain (PF00684)
TraesCS5B02G374900	-1.30198	0	0	0	Chaperone DnaJ domain (PF00684)
TraesCS5B02G428000	0	-1.90357	2.08046	1.58252	Chaperone DnaJ domain (PF00684)
TraesCS5D02G125500	0	0	1.66927	1.88039	Chaperone DnaJ domain (PF00684)
TraesCS5D02G382400	-1.06838	0	1.23392	0	Chaperone DnaJ domain (PF00684)
TraesCS5D02G434100	0	-1.50414	2.5729	2.56439	Chaperone DnaJ domain (PF00684)
TraesCS6B02G274600	-1.01137	0	0	0	Chaperone DnaJ domain (PF00684)
TraesCS6D02G232600	-1.09738	0	0	0	Chaperone DnaJ domain (PF00684)
TraesCS6D02G356800	0	0	2.15045	0	Chaperone DnaJ domain (PF00684)
TraesCS7A02G051000	0	0	2.09551	2.8574	Chaperone DnaJ domain (PF00684)
TraesCS7D02G045900	0	0	1.60771	2.42999	Chaperone DnaJ domain (PF00684)
TraesCS2A02G146000	0	0	1.9764	1.18339	Chaperonin 10 Kd subunit (PF00166)
TraesCS2B02G171400	0	0	1.94736	1.42225	Chaperonin 10 Kd subunit (PF00166)
TraesCS2D02G150600	0	0	2.56451	2.09366	Chaperonin 10 Kd subunit (PF00166)
TraesCS4A02G067500	0	0	0	7.18805	Chlorophyll A-B binding protein (PF00504)
TraesCS4D02G225400	0	0	0	6.10791	Chlorophyll A-B binding protein (PF00504)
TraesCS3A02G294500	0	0	3.45219	2.647	CS domain (PF04969)
TraesCS3B02G329100	0	0	3.96491	2.59093	CS domain (PF04969)
TraesCS3D02G227500	-1.01486	0	0	1.06805	CS domain (PF04969)
TraesCS3D02G294300	0	0	3.16445	1.75893	CS domain (PF04969)
TraesCS7A02G189600	0	0	1.83812	0	CS domain (PF04969)
TraesCS7B02G094500	0	-1.93467	1.97639	1.38685	CS domain (PF04969)
TraesCS7D02G190700	-1.34413	-1.58657	2.36243	0	CS domain (PF04969)
TraesCS1A02G340100	0	0	3.15299	2.84866	C-terminal, D2-small domain, of ClpB protein (PF10431)
TraesCS1B02G352400	0	-1.69277	2.21872	0	C-terminal, D2-small domain, of ClpB protein (PF10431)
TraesCS1D02G342100	0	0	0	1.36136	C-terminal, D2-small domain, of ClpB protein (PF10431)
TraesCS3A02G274400	0	0	3.96874	3.87045	C-terminal, D2-small domain, of ClpB protein (PF10431)
TraesCS3B02G308100	0	0	4.49323	3.5261	C-terminal, D2-small domain, of ClpB protein (PF10431)
TraesCS3D02G273600	0	0	4.55173	3.9907	C-terminal, D2-small domain, of ClpB protein (PF10431)
TraesCS4B02G380800	0	0	3.11251	2.5016	C-terminal, D2-small domain, of ClpB protein (PF10431)
TraesCS5A02G547300	0	0	3.90609	2.31999	C-terminal, D2-small domain, of ClpB protein (PF10431)
TraesCS6A02G146400	0	0	2.02021	2.29692	C-terminal, D2-small domain, of ClpB protein (PF10431)
TraesCS6B02G174500	0	0	3.06272	3.21355	C-terminal, D2-small domain, of ClpB protein (PF10431)
TraesCS6D02G135600	0	0	3.0492	2.15779	C-terminal, D2-small domain, of ClpB protein (PF10431)
TraesCS3B02G509000	0	0	0	6.96581	Cytochrome P450 (PF00067)
TraesCS7D02G349400	0	0	1.17318	1.23565	Cytochrome P451 (PF00067)
TraesCS6A02G350200	0	0	0	5.50644	Dehydrin (PF00257)
TraesCS6A02G350300	0	0	0	2.30435	Dehydrin (PF00257)
TraesCS6B02G383200	0	0	2.02384	3.37774	Dehydrin (PF00257)
TraesCS6D02G332500	0	0	0	2.80822	Dehydrin (PF00257)
TraesCS2D02G524600	-6.24449	0	0	0	F-box domain (PF08268)
TraesCS3B02G509200	0	0	0	1.28994	F-box domain (PF08268)
TraesCS5A02G254500	0	0	-7.60258	0	F-box domain (PF00646)
TraesCS5B02G253500	0	0	0	-3.21126	F-box domain (PF08268)
TraesCS5B02G253600	0	0	0	-1.8034	F-box domain (PF08268)
TraesCS5D02G292600	0	0	-1.8172	0	F-box domain (PF00646)
TraesCS7A02G259000	0	0	0	2.381	F-box domain (PF00646)
TraesCS1A02G290700	0	0	0	-2.30559	Ferric reductase like transmembrane component (PF01794)
TraesCS1D02G289300	0	0	-3.08412	0	Ferric reductase NAD binding domain (PF08030)
TraesCS3A02G182900	0	0	1.43998	0	Ferric reductase NAD binding domain (PF08030)
TraesCS3B02G212900	0	0	0	2.1274	Ferric reductase NAD binding domain (PF08030)
TraesCS4D02G270000	-3.62088	0	0	0	Ferric reductase NAD binding domain (PF08030)
TraesCS5B02G099700	0	0	4.3104	0	Ferric reductase NAD binding domain (PF08030)
TraesCS5B02G212100	0	0	0	-1.52727	Ferric reductase NAD binding domain (PF08030)
TraesCS2A02G050600	0	0	2.1541	1.05275	FKBP-type peptidyl-prolyl cis-trans isomerase (PF00254)
TraesCS2A02G277100	0	0	6.49526	6.75862	FKBP-type peptidyl-prolyl cis-trans isomerase (PF00254)
TraesCS2B02G063900	0	0	2.0989	1.515	FKBP-type peptidyl-prolyl cis-trans isomerase (PF00254)
TraesCS2B02G294500	0	0	5.26109	4.36307	FKBP-type peptidyl-prolyl cis-trans isomerase (PF00254)
TraesCS2D02G050300	0	0	1.77678	0	FKBP-type peptidyl-prolyl cis-trans isomerase (PF00254)
TraesCS2D02G276000	0	0	5.483	4.75437	FKBP-type peptidyl-prolyl cis-trans isomerase (PF00254)
TraesCS7A02G257100	0	0	1.09175	0	FKBP-type peptidyl-prolyl cis-trans isomerase (PF00254)
TraesCS7B02G153100	0	0	1.48606	1.24592	FKBP-type peptidyl-prolyl cis-trans isomerase (PF00254)
TraesCS7D02G257300	0	0	1.96177	1.84842	FKBP-type peptidyl-prolyl cis-trans isomerase (PF00254)
TraesCS4B02G039300	0	0	-1.43598	0	GAF domain (PF01590)
TraesCS7B02G115300	0	0	-3.75002	0	Gibberellin regulated protein (PF02704)
TraesCS7D02G210500	0	0	0	-4.34007	Gibberellin regulated protein (PF02704)
TraesCS7A02G517000	0	0	1.16784	0	Glucosidase II beta subunit-like protein (PF07915)
TraesCS1A02G072000	0	0	1.39883	0	Glutamate-cysteine ligase family 2(GCS2) (PF04107)
TraesCS1A02G168900	0	0	1.96654	0	Glutaredoxin (PF00462)
TraesCS1B02G188000	0	0	2.15831	0	Glutaredoxin (PF00462)
TraesCS1D02G166900	0	0	2.02038	0	Glutaredoxin (PF00462)
TraesCS6A02G213700	0	0	1.32503	0	Glyceraldehyde 3-phosphate dehydrogenase, NAD binding domain (PF00044)
TraesCS7D02G465500	0	0	0	-1.84079	Glyceraldehyde 3-phosphate dehydrogenase, NAD binding domain (PF00044)
TraesCS2D02G431500	0	0	3.08852	4.86551	Glycosyl hydrolases family 16 (PF00722)
TraesCS4D02G358700	0	0	-2.11334	0	Glycosyl hydrolases family 17 (PF00722)
TraesCS5A02G548500	0	0	-1.40818	0	Glycosyl hydrolases family 18 (PF00722)
TraesCS7A02G426100	0	0	-4.20659	0	Glycosyl hydrolases family 19 (PF00722)
TraesCS7B02G327200	0	0	3.74098	4.38699	Glycosyl hydrolases family 20 (PF00722)
TraesCS5A02G429600	0	0	0	2.89597	Glycosyl hydrolases family 17 (PF00332)
TraesCS5B02G431600	0	0	0	1.8917	Glycosyl hydrolases family 18 (PF00332)
TraesCS5D02G437700	0	0	0	1.74205	Glycosyl hydrolases family 19 (PF00332)
TraesCS2D02G095800	0	0	-7.20082	0	Glycosyl transferase family 8 (PF01501)
TraesCS4A02G125300	0	0	0	2.28001	Glycosyl transferase family 9 (PF01501)
TraesCS4B02G179300	0	0	1.59003	1.9857	Glycosyl transferase family 10 (PF01501)
TraesCS4D02G180800	0	0	0	2.01816	Glycosyl transferase family 11 (PF01501)
TraesCS5A02G488500	0	0	2.24212	0	GRAM domain (PF02893)
TraesCS5D02G503400	-2.14194	0	0	0	GRAM domain (PF02893)
TraesCS5A02G176600	0	0	2.31082	1.87267	GrpE (PF01025)
TraesCS5B02G173300	0	0	1.60278	0	GrpE (PF01025)
TraesCS5D02G180300	0	0	1.97389	1.47307	GrpE (PF01025)
TraesCS2A02G064900	0	0	2.09405	2.72442	Heavy-metal-associated domain (PF00403)
TraesCS6B02G059000	0	0	0	5.88983	Heavy-metal-associated domain (PF00403)
TraesCS3D02G068900	0	1.33726	0	0	Helicase conserved C-terminal domain (PF00271)
TraesCS7A02G369500	-2.85351	0	2.05494	2.08511	Helix-turn-helix (PF01381)
TraesCS7B02G259000	0	0	3.38934	2.56826	Helix-turn-helix (PF01381)
TraesCS7D02G353800	-4.72864	0	3.46586	2.65179	Helix-turn-helix (PF01381)
TraesCS4B02G039300	0	0	-1.43598	0	His Kinase A (phospho-acceptor) domain (PF00512)
TraesCS1A02G375600	0	0	3.84549	1.65537	HSF-type DNA-binding (PF00447)
TraesCS1B02G396000	0	0	4.20014	3.3121	HSF-type DNA-binding (PF00447)
TraesCS1D02G382900	0	0	3.19032	2.34219	HSF-type DNA-binding (PF00447)
TraesCS2A02G401600	0	0	3.56377	3.81549	HSF-type DNA-binding (PF00447)
TraesCS2B02G419600	0	0	2.91366	0	HSF-type DNA-binding (PF00447)
TraesCS2D02G151200	0	0	-5.82927	0	HSF-type DNA-binding (PF00447)
TraesCS2D02G211400	0	0	2.33914	0	HSF-type DNA-binding (PF00447)
TraesCS3A02G289200	0	0	2.23957	2.37475	HSF-type DNA-binding (PF00447)
TraesCS3B02G323800	0	0	0	1.60517	HSF-type DNA-binding (PF00447)
TraesCS3D02G289000	0	0	1.27589	0	HSF-type DNA-binding (PF00447)
TraesCS4A02G062800	0	0	1.92257	0	HSF-type DNA-binding (PF00447)
TraesCS4B02G278100	0	0	0	3.00362	HSF-type DNA-binding (PF00447)
TraesCS4D02G276500	0	0	0	3.09326	HSF-type DNA-binding (PF00447)
TraesCS5A02G314700	0	0	2.98197	2.10602	HSF-type DNA-binding (PF00447)
TraesCS5A02G383800	0	0	0	2.35651	HSF-type DNA-binding (PF00447)
TraesCS5B02G315600	0	0	3.34102	2.56795	HSF-type DNA-binding (PF00447)
TraesCS5B02G556200	0	0	0	-1.62812	HSF-type DNA-binding (PF00447)
TraesCS5D02G244800	0	0	0	1.19306	HSF-type DNA-binding (PF00447)
TraesCS5D02G321000	0	0	4.3135	2.27744	HSF-type DNA-binding (PF00447)
TraesCS5D02G393200	0	0	0	1.88775	HSF-type DNA-binding (PF00447)
TraesCS5D02G553300	0	0	0	-1.82757	HSF-type DNA-binding (PF00447)
TraesCS7A02G270100	0	0	2.91962	2.11141	HSF-type DNA-binding (PF00447)
TraesCS7B02G168300	0	0	4.28801	3.55568	HSF-type DNA-binding (PF00447)
TraesCS7D02G270600	0	0	2.58475	3.4343	HSF-type DNA-binding (PF00447)
TraesCS2A02G312900	2.06397	0	5.03602	5.23465	Hsp20/alpha crystallin family (PF00011)
TraesCS2D02G311400	1.96152	0	5.94467	6.06979	Hsp20/alpha crystallin family (PF00011)
TraesCS3A02G033900	0	0	0	2.78862	Hsp20/alpha crystallin family (PF00011)
TraesCS3A02G034000	0	0	0	3.50553	Hsp20/alpha crystallin family (PF00011)
TraesCS3A02G034500	0	0	5.35094	5.29671	Hsp20/alpha crystallin family (PF00011)
TraesCS3A02G035400	0	0	0	2.36399	Hsp20/alpha crystallin family (PF00011)
TraesCS3A02G112900	0	0	10.2644	8.14128	Hsp20/alpha crystallin family (PF00011)
TraesCS3A02G113000	0	-3.52958	3.62835	3.07579	Hsp20/alpha crystallin family (PF00011)
TraesCS3A02G113100	0	0	6.10105	5.33512	Hsp20/alpha crystallin family (PF00011)
TraesCS3B02G048600	0	0	4.76219	9.90977	Hsp20/alpha crystallin family (PF00011)
TraesCS3B02G049800	0	0	8.63539	5.71598	Hsp20/alpha crystallin family (PF00011)
TraesCS3B02G049900	0	0	5.78696	3.21187	Hsp20/alpha crystallin family (PF00011)
TraesCS3B02G130300	0	0	5.12451	4.50769	Hsp20/alpha crystallin family (PF00011)
TraesCS3B02G130400	3.16246	0	7.23426	5.75293	Hsp20/alpha crystallin family (PF00011)
TraesCS3B02G130500	0	0	5.29591	4.85876	Hsp20/alpha crystallin family (PF00011)
TraesCS3B02G130900	0	0	6.78684	5.52045	Hsp20/alpha crystallin family (PF00011)
TraesCS3B02G131000	0	0	7.86803	5.09035	Hsp20/alpha crystallin family (PF00011)
TraesCS3B02G131100	0	0	7.3856	6.33709	Hsp20/alpha crystallin family (PF00011)
TraesCS3B02G131200	0	-4.19549	3.21904	3.44298	Hsp20/alpha crystallin family (PF00011)
TraesCS3B02G131300	0	0	8.35951	9.76159	Hsp20/alpha crystallin family (PF00011)
TraesCS3D02G044400	0	0	0	6.52362	Hsp20/alpha crystallin family (PF00011)
TraesCS3D02G045500	3.30287	0	6.49264	3.88333	Hsp20/alpha crystallin family (PF00011)
TraesCS3D02G045600	0	0	7.95752	5.89337	Hsp20/alpha crystallin family (PF00011)
TraesCS3D02G045700	2.71078	0	5.75625	4.3444	Hsp20/alpha crystallin family (PF00011)
TraesCS3D02G045800	0	0	8.42475	5.52708	Hsp20/alpha crystallin family (PF00011)
TraesCS3D02G046300	0	0	8.4322	6.38597	Hsp20/alpha crystallin family (PF00011)
TraesCS3D02G046600	0	0	7.83388	6.5272	Hsp20/alpha crystallin family (PF00011)
TraesCS3D02G046700	0	0	8.19973	4.9766	Hsp20/alpha crystallin family (PF00011)
TraesCS3D02G046800	0	0	8.26971	3.83823	Hsp20/alpha crystallin family (PF00011)
TraesCS3D02G114700	0	0	10.0868	9.33722	Hsp20/alpha crystallin family (PF00011)
TraesCS3D02G114800	0	0	7.78222	7.50738	Hsp20/alpha crystallin family (PF00011)
TraesCS3D02G114900	0	0	3.60929	3.53267	Hsp20/alpha crystallin family (PF00011)
TraesCS3D02G115000	0	0	7.28944	5.97049	Hsp20/alpha crystallin family (PF00011)
TraesCS3D02G115100	0	0	7.97269	7.32443	Hsp20/alpha crystallin family (PF00011)
TraesCS3D02G115200	0	0	9.19902	7.12478	Hsp20/alpha crystallin family (PF00011)
TraesCS3D02G115300	0	0	3.29972	2.58683	Hsp20/alpha crystallin family (PF00011)
TraesCS3D02G115400	0	0	7.49101	4.06239	Hsp20/alpha crystallin family (PF00011)
TraesCS4A02G068200	0	0	5.01063	4.615	Hsp20/alpha crystallin family (PF00011)
TraesCS4A02G068300	0	0	6.08038	6.15934	Hsp20/alpha crystallin family (PF00011)
TraesCS4A02G092100	0	0	3.7583	3.64408	Hsp20/alpha crystallin family (PF00011)
TraesCS4A02G092600	0	0	5.1163	5.02626	Hsp20/alpha crystallin family (PF00011)
TraesCS4A02G092700	0	0	5.24587	4.85955	Hsp20/alpha crystallin family (PF00011)
TraesCS4A02G092800	0	0	0	6.00764	Hsp20/alpha crystallin family (PF00011)
TraesCS4A02G092900	3.66709	1.9832	5.96856	3.4511	Hsp20/alpha crystallin family (PF00011)
TraesCS4A02G226700	2.98518	0	7.6076	7.22427	Hsp20/alpha crystallin family (PF00011)
TraesCS4B02G089800	2.27327	3.43864	8.37619	9.10206	Hsp20/alpha crystallin family (PF00011)
TraesCS4B02G211600	0	0	1.80044	1.72221	Hsp20/alpha crystallin family (PF00011)
TraesCS4B02G211700	0	0	3.89313	3.23345	Hsp20/alpha crystallin family (PF00011)
TraesCS4B02G212200	1.83452	0	6.05191	4.05998	Hsp20/alpha crystallin family (PF00011)
TraesCS4B02G212300	0	0	3.96049	3.56239	Hsp20/alpha crystallin family (PF00011)
TraesCS4B02G225400	0	0	4.19697	4.69286	Hsp20/alpha crystallin family (PF00011)
TraesCS4D02G086200	4.43142	7.28411	10.7562	11.5985	Hsp20/alpha crystallin family (PF00011)
TraesCS4D02G145500	0	0	6.13227	5.90757	Hsp20/alpha crystallin family (PF00011)
TraesCS4D02G145600	0	-2.25498	2.36279	1.68221	Hsp20/alpha crystallin family (PF00011)
TraesCS4D02G212200	0	0	2.39384	2.26763	Hsp20/alpha crystallin family (PF00011)
TraesCS4D02G212300	0	0	4.58858	4.04623	Hsp20/alpha crystallin family (PF00011)
TraesCS4D02G212400	0	0	2.84671	3.40802	Hsp20/alpha crystallin family (PF00011)
TraesCS4D02G212500	4.29356	0	9.44327	7.11011	Hsp20/alpha crystallin family (PF00011)
TraesCS4D02G213100	0	0	3.63256	3.21267	Hsp20/alpha crystallin family (PF00011)
TraesCS4D02G213300	0	0	3.4922	4.76295	Hsp20/alpha crystallin family (PF00011)
TraesCS4D02G226000	0	-2.24019	4.24506	3.7582	Hsp20/alpha crystallin family (PF00011)
TraesCS5B02G245700	4.22748	0	8.88112	7.01891	Hsp20/alpha crystallin family (PF00011)
TraesCS6A02G181700	0	0	3.12625	3.50095	Hsp20/alpha crystallin family (PF00011)
TraesCS6A02G316200	0	0	7.14051	3.89354	Hsp20/alpha crystallin family (PF00011)
TraesCS6B02G210600	0	0	2.22703	3.36354	Hsp20/alpha crystallin family (PF00011)
TraesCS6B02G346700	0	0	4.99588	5.14486	Hsp20/alpha crystallin family (PF00011)
TraesCS6B02G374100	0	0	2.76802	2.67007	Hsp20/alpha crystallin family (PF00011)
TraesCS6D02G169100	0	0	3.1884	3.74265	Hsp20/alpha crystallin family (PF00011)
TraesCS6D02G295500	0	0	5.48147	6.38313	Hsp20/alpha crystallin family (PF00011)
TraesCS6D02G322300	0	0	2.64722	3.2012	Hsp20/alpha crystallin family (PF00011)
TraesCS7A02G177600	0	0	0	3.04193	Hsp20/alpha crystallin family (PF00011)
TraesCS7A02G202200	0	0	6.92358	4.66274	Hsp20/alpha crystallin family (PF00011)
TraesCS7A02G236700	0	0	5.05834	4.8668	Hsp20/alpha crystallin family (PF00011)
TraesCS7B02G083100	0	0	0	2.92057	Hsp20/alpha crystallin family (PF00011)
TraesCS7B02G083200	0	0	0	2.19469	Hsp20/alpha crystallin family (PF00011)
TraesCS7B02G083400	0	0	2.79439	3.45976	Hsp20/alpha crystallin family (PF00011)
TraesCS7B02G083500	0	0	3.53473	3.96451	Hsp20/alpha crystallin family (PF00011)
TraesCS7B02G088600	0	0	0	-1.14955	Hsp20/alpha crystallin family (PF00011)
TraesCS7B02G109100	0	0	4.06928	5.67586	Hsp20/alpha crystallin family (PF00011)
TraesCS7B02G347100	0	0	3.31786	3.90366	Hsp20/alpha crystallin family (PF00011)
TraesCS7D02G179000	4.02006	0	5.20319	5.94752	Hsp20/alpha crystallin family (PF00011)
TraesCS7D02G179100	0	0	6.21304	4.25789	Hsp20/alpha crystallin family (PF00011)
TraesCS7D02G179200	0	0	0	1.50064	Hsp20/alpha crystallin family (PF00011)
TraesCS7D02G179300	0	0	4.14185	4.09768	Hsp20/alpha crystallin family (PF00011)
TraesCS7D02G179400	0	0	3.36969	4.4242	Hsp20/alpha crystallin family (PF00011)
TraesCS7D02G179500	0	0	4.84628	4.25949	Hsp20/alpha crystallin family (PF00011)
TraesCS7D02G179600	0	0	4.66376	6.05765	Hsp20/alpha crystallin family (PF00011)
TraesCS7D02G232600	0	0	2.24087	0	Hsp20/alpha crystallin family (PF00011)
TraesCS1A02G120100	0	0	2.16176	2.32752	Hsp70 protein (PF00012)
TraesCS1A02G120200	0	0	1.4764	1.42723	Hsp70 protein (PF00012)
TraesCS1A02G133100	0	0	3.10644	2.43935	Hsp70 protein (PF00012)
TraesCS1A02G285000	0	-3.40095	1.81223	2.15686	Hsp70 protein (PF00012)
TraesCS1A02G295600	0	0	3.60508	2.97361	Hsp70 protein (PF00012)
TraesCS1B02G139500	0	0	2.51121	2.62409	Hsp70 protein (PF00012)
TraesCS1B02G139600	0	0	1.47646	1.24283	Hsp70 protein (PF00012)
TraesCS1B02G151300	0	0	2.74995	2.39636	Hsp70 protein (PF00012)
TraesCS1B02G294300	0	-3.41481	2.30059	1.97813	Hsp70 protein (PF00012)
TraesCS1D02G121000	0	0	2.82032	2.55444	Hsp70 protein (PF00012)
TraesCS1D02G121200	0	0	0	1.35655	Hsp70 protein (PF00012)
TraesCS1D02G131800	0	0	1.93154	1.94649	Hsp70 protein (PF00012)
TraesCS1D02G284000	0	-2.79863	1.70231	1.87903	Hsp70 protein (PF00012)
TraesCS3D02G352400	0	0	5.79008	4.86771	Hsp70 protein (PF00012)
TraesCS4A02G066100	0	0	2.3075	3.07204	Hsp70 protein (PF00012)
TraesCS4A02G097900	-2.2986	-2.59615	0	0	Hsp70 protein (PF00012)
TraesCS4A02G098600	-1.47563	0	1.96516	0	Hsp70 protein (PF00012)
TraesCS4B02G205700	0	0	2.12231	0	Hsp70 protein (PF00012)
TraesCS4B02G206700	-2.00711	-3.86667	0	0	Hsp70 protein (PF00012)
TraesCS4B02G243400	0	0	2.92129	2.86516	Hsp70 protein (PF00012)
TraesCS4B02G397600	0	0	2.89928	3.66089	Hsp70 protein (PF00012)
TraesCS4D02G140800	-1.32938	0	0	0	Hsp70 protein (PF00012)
TraesCS4D02G206600	0	0	0	2.06691	Hsp70 protein (PF00012)
TraesCS4D02G207500	-2.09489	-3.8676	0	0	Hsp70 protein (PF00012)
TraesCS4D02G243000	0	0	2.33838	2.24398	Hsp70 protein (PF00012)
TraesCS5A02G268100	0	0	2.6105	3.04078	Hsp70 protein (PF00012)
TraesCS5A02G479300	-1.1354	0	0	0	Hsp70 protein (PF00012)
TraesCS5B02G087700	-1.80056	-1.40232	0	0	Hsp70 protein (PF00012)
TraesCS5B02G111200	0	0	1.04811	0	Hsp70 protein (PF00012)
TraesCS5B02G267900	0	0	2.42657	2.54632	Hsp70 protein (PF00012)
TraesCS5B02G492500	-1.49857	0	0	0	Hsp70 protein (PF00012)
TraesCS5D02G093900	-1.33293	0	0	0	Hsp70 protein (PF00012)
TraesCS5D02G276100	0	0	2.10317	2.07805	Hsp70 protein (PF00012)
TraesCS5D02G492900	-1.22743	0	0	0	Hsp70 protein (PF00012)
TraesCS6A02G042600	0	0	2.22452	1.93104	Hsp70 protein (PF00012)
TraesCS6A02G276700	0	0	1.34337	2.35536	Hsp70 protein (PF00012)
TraesCS6A02G337100	-1.40478	0	0	0	Hsp70 protein (PF00012)
TraesCS6B02G058300	0	0	2.2988	1.68382	Hsp70 protein (PF00012)
TraesCS6B02G304200	0	0	1.50435	1.51265	Hsp70 protein (PF00012)
TraesCS6D02G049100	0	0	2.09525	2.05693	Hsp70 protein (PF00012)
TraesCS6D02G257000	0	0	2.45644	1.58412	Hsp70 protein (PF00012)
TraesCS7A02G457100	0	0	1.55671	0	Hsp70 protein (PF00012)
TraesCS7B02G359100	0	0	1.68404	0	Hsp70 protein (PF00012)
TraesCS2A02G033700	0	0	5.35004	5.17924	Hsp90 protein (PF00183)
TraesCS2B02G047400	0	0	5.8371	5.40444	Hsp90 protein (PF00183)
TraesCS2D02G033200	0	0	4.87857	4.52681	Hsp90 protein (PF00183)
TraesCS5A02G251000	0	0	2.89832	1.63384	Hsp90 protein (PF00183)
TraesCS5B02G249000	0	0	3.51566	2.15298	Hsp90 protein (PF00183)
TraesCS5D02G258900	0	0	3.99129	3.0347	Hsp90 protein (PF00183)
TraesCS7A02G242200	-1.40628	-3.33985	2.32268	2.02458	Hsp90 protein (PF00183)
TraesCS7A02G529900	0	0	1.07462	1.62546	Hsp90 protein (PF00183)
TraesCS7B02G149200	0	-2.47511	1.96421	2.47354	Hsp90 protein (PF00183)
TraesCS7B02G446900	0	0	1.21363	1.56901	Hsp90 protein (PF00183)
TraesCS7D02G241100	0	-2.57085	1.46555	1.99152	Hsp90 protein (PF00183)
TraesCS7D02G517800	0	0	0	1.58981	Hsp90 protein (PF00183)
TraesCS3A02G480500	0	0	1.38427	1.00375	Inhibitor of apoptosis-promoting Bax1 (PF01027)
TraesCS3B02G525100	0	0	0	3.89789	Inhibitor of apoptosis-promoting Bax2 (PF01027)
TraesCS3B02G525200	0	0	0	3.19323	Inhibitor of apoptosis-promoting Bax3 (PF01027)
TraesCS3B02G525800	0	0	1.49446	1.73072	Inhibitor of apoptosis-promoting Bax4 (PF01027)
TraesCS3D02G475300	0	0	1.62009	1.88813	Inhibitor of apoptosis-promoting Bax5 (PF01027)
TraesCS5A02G384100	0	0	3.44677	3.56186	Inhibitor of apoptosis-promoting Bax6 (PF01027)
TraesCS5B02G388900	0	0	3.54213	3.76418	Inhibitor of apoptosis-promoting Bax7 (PF01027)
TraesCS5B02G440600	0	0	0	1.21568	Inhibitor of apoptosis-promoting Bax8 (PF01027)
TraesCS5D02G393600	0	0	3.558	3.78299	Inhibitor of apoptosis-promoting Bax9 (PF01027)
TraesCS5D02G445000	0	0	0	1.05279	Inhibitor of apoptosis-promoting Bax10 (PF01027)
TraesCS4B02G382700	0	0	0	4.46645	IQ calmodulin-binding motif (PF00612)
TraesCS5A02G548000	2.79951	2.26463	5.02237	3.83123	IQ calmodulin-binding motif (PF00612)
TraesCS5B02G559300	0	0	1.85409	0	Ku70/Ku80 N-terminal alpha/beta domain (PF03731)
TraesCS5A02G258900	0	0	-2.04742	-1.87512	Late embryogenesis abundant protein 18 (PF10714)
TraesCS5B02G257700	0	0	-1.79329	-2.1402	Late embryogenesis abundant protein 19 (PF10714)
TraesCS1D02G259400	0	0	0	1.90421	Leucine Rich repeat (PF13516)
TraesCS2A02G360300	0	0	-2.64391	0	Leucine Rich repeat (PF00560)
TraesCS2A02G397200	0	0	0	-3.94839	Leucine Rich repeat (PF13855)
TraesCS2B02G415500	0	0	0	-5.68699	Leucine Rich repeat (PF13855)
TraesCS2D02G133800	0	0	0	-5.50857	Leucine Rich repeat (PF13855)
TraesCS2D02G395000	0	0	-5.25898	0	Leucine Rich repeat (PF13855)
TraesCS3B02G420500	0	0	0	-4.67139	Leucine Rich repeat (PF13855)
TraesCS4B02G040700	0	0	5.54425	0	Leucine Rich repeat (PF13855)
TraesCS4B02G049800	0	0	1.53478	0	Leucine Rich repeat (PF13855)
TraesCS4B02G171300	0	0	0	-1.75633	Leucine Rich repeat (PF00560)
TraesCS4D02G106900	0	0	-7.05149	0	Leucine Rich repeat (PF00560)
TraesCS4D02G298800	0	0	0	1.5875	Leucine Rich repeat (PF13855)
TraesCS5A02G407500	0	0	-1.89287	-2.8109	Leucine Rich repeat (PF00560)
TraesCS5D02G417400	0	0	0	-1.92251	Leucine Rich repeat (PF00560)
TraesCS6B02G153100	0	0	0	4.89294	Leucine Rich repeat (PF00560)
TraesCS6D02G114800	0	0	-4.72345	0	Leucine Rich repeat (PF13855)
TraesCS6D02G271500	0	0	0	5.5153	Leucine Rich repeat (PF13855)
TraesCS7B02G110700	0	6.26905	0	0	Leucine Rich repeat (PF00560)
TraesCS7B02G260400	0	0	0	-5.64547	Leucine Rich repeat (PF13516)
TraesCS7B02G261000	0	0	5.11905	3.90707	Leucine Rich repeat (PF00560)
TraesCS7B02G362800	0	0	-5.97807	0	Leucine Rich repeat (PF13855)
TraesCS7D02G144900	0	0	2.25938	0	Leucine Rich repeat (PF13855)
TraesCS7D02G357100	0	7.3689	0	0	Leucine Rich repeat (PF00560)
TraesCS3B02G334400	0	0	1.21749	1.29058	Leucine rich repeat N-terminal domain (PF08263)
TraesCS3D02G299800	0	0	1.58375	1.84566	Leucine rich repeat N-terminal domain (PF08263)
TraesCS6B02G250000	0	0	3.78394	0	Lipocalin-like domain (PF08212)
TraesCS2A02G278400	0	0	-5.44169	0	MatE (PF01554)
TraesCS7A02G497300	-7.38854	0	0	0	MatE (PF01554)
TraesCS7B02G400500	-7.83668	0	0	0	MatE (PF01554)
TraesCS7D02G014200	0	0	-2.1008	0	MatE (PF01554)
TraesCS7D02G484500	-8.33865	0	0	0	MatE (PF01554)
TraesCS7A02G330300	0	0	2.18228	2.01461	MIR domain (PF02815)
TraesCS7D02G160300	0	0	1.62877	0	MIR domain (PF02815)
TraesCS7D02G327100	0	0	2.61794	2.28415	MIR domain (PF02815)
TraesCS1A02G246400	0	0	1.68552	0	Mitochondrial carrier protein (PF00153)
TraesCS1A02G065700	0	0	1.63463	0	MIZ/SP-RING zinc finger (PF02891)
TraesCS4B02G135700	0	0	1.47483	0	MIZ/SP-RING zinc finger (PF02891)
TraesCS5D02G160100	1.32999	0	0	0	MIZ/SP-RING zinc finger (PF02891)
TraesCS7D02G457800	0	0	2.01336	0	MOSC domain (PF03473)
TraesCS7A02G369500	-2.85351	0	2.05494	2.08511	Multiprotein bridging factor 1 (PF08523)
TraesCS7B02G259000	0	0	3.38934	2.56826	Multiprotein bridging factor 2 (PF08523)
TraesCS7D02G353800	-4.72864	0	3.46586	2.65179	Multiprotein bridging factor 3 (PF08523)
TraesCS1A02G275800	0	0	0	-3.59871	Myb-like DNA-binding domain (PF00249)
TraesCS1B02G285000	0	0	0	-2.52717	Myb-like DNA-binding domain (PF00249)
TraesCS1D02G275400	0	0	0	-2.50462	Myb-like DNA-binding domain (PF00249)
TraesCS3A02G375500	-1.83832	0	0	0	Myb-like DNA-binding domain (PF00249)
TraesCS3B02G407700	-2.47585	0	0	0	Myb-like DNA-binding domain (PF00249)
TraesCS5A02G225100	0	0	-3.52651	0	NAD dependent epimerase/dehydratase family (PF01370)
TraesCS5A02G269100	0	0	0	2.88403	NAD dependent epimerase/dehydratase family (PF01370)
TraesCS5A02G517000	0	0	0	2.5232	NAD dependent epimerase/dehydratase family (PF01370)
TraesCS5D02G168400	0	0	-2.18604	0	NAD dependent epimerase/dehydratase family (PF01370)
TraesCS5D02G276200	0	0	0	-4.70893	NAD dependent epimerase/dehydratase family (PF01370)
TraesCS6A02G147300	0	0	1.47367	0	NAD dependent epimerase/dehydratase family (PF01370)
TraesCS6B02G420000	0	0	0	3.66277	NAD dependent epimerase/dehydratase family (PF01370)
TraesCS6D02G136600	0	0	1.17754	0	NAD dependent epimerase/dehydratase family (PF01370)
TraesCS6D02G365700	0	0	2.21064	1.56667	NAD dependent epimerase/dehydratase family (PF01370)
TraesCS7A02G396300	0	0	0	1.23155	NAD dependent epimerase/dehydratase family (PF01370)
TraesCS7A02G398000	1.23625	0	0	0	NAD dependent epimerase/dehydratase family (PF01370)
TraesCS7D02G391900	0	0	2.03913	1.65349	NAD dependent epimerase/dehydratase family (PF01370)
TraesCS4B02G381200	0	0	-8.54213	-2.11856	Natural resistance-associated macrophage protein (PF01566)
TraesCS4A02G095500	0	0	3.52051	3.43149	Nucleotide exchange factor Fes1 (PF08609)
TraesCS4B02G208900	0	0	3.78665	3.06015	Nucleotide exchange factor Fes2 (PF08609)
TraesCS4D02G209700	0	0	3.31249	2.9711	Nucleotide exchange factor Fes3 (PF08609)
TraesCS5A02G296200	0	0	3.88522	3.61251	Nucleotide exchange factor Fes4 (PF08609)
TraesCS5B02G295400	0	0	3.1983	0	Nucleotide exchange factor Fes5 (PF08609)
TraesCS5B02G495500	-1.26617	0	1.51831	0	Nucleotide exchange factor Fes6 (PF08609)
TraesCS5D02G303400	0	0	2.32524	0	Nucleotide exchange factor Fes7 (PF08609)
TraesCS5D02G496000	0	0	2.66679	1.8868	Nucleotide exchange factor Fes8 (PF08609)
TraesCS4A02G051400	0	0	-1.54229	0	Nucleotidyl transferase (PF00483)
TraesCS4B02G253000	0	0	-2.87746	-2.02016	Nucleotidyl transferase (PF00483)
TraesCS4D02G253100	0	0	-1.78663	0	Nucleotidyl transferase (PF00483)
TraesCS4A02G228900	0	0	2.03407	1.85332	PDZ domain (PF17820)
TraesCS4B02G087500	0	0	3.04865	1.85935	PDZ domain (PF17820)
TraesCS4D02G084800	0	0	2.58927	2.37158	PDZ domain (PF17820)
TraesCS7A02G188300	0	0	4.03241	5.46656	Peptidase family M41 (PF01434)
TraesCS7B02G093400	0	0	5.82921	8.07626	Peptidase family M42 (PF01434)
TraesCS7D02G189400	0	0	5.98128	8.14139	Peptidase family M43 (PF01434)
TraesCS2A02G082100	-1.22396	0	0	0	Peroxidase (PF00141)
TraesCS2B02G087400	3.07767	0	7.34041	6.87786	Peroxidase (PF00141)
TraesCS2B02G096200	-1.33505	0	0	0	Peroxidase (PF00141)
TraesCS2D02G070500	0	0	7.893	10.0424	Peroxidase (PF00141)
TraesCS4B02G197900	0	0	1.03857	1.36971	Peroxidase (PF00141)
TraesCS1A02G065700	0	0	1.63463	0	PHD-finger (PF00628)
TraesCS4B02G135700	0	0	1.47483	0	PHD-finger (PF00628)
TraesCS7B02G362800	0	0	-5.97807	0	Phosphatidylinositol-glycan biosynthesis class S protein (PF10510)
TraesCS5D02G160300	0	0	2.31196	0	Phosphatidylinositol-specific phospholipase C, Y domain (PF00387)
TraesCS6B02G187500	0	0	2.2802	2.08122	Phosphoglycerate kinase (PF00162)
TraesCS6D02G148700	0	0	1.37717	1.57826	Phosphoglycerate kinase (PF00162)
TraesCS7B02G310100	0	0	-2.36093	0	P-loop containing NTP hydrolase pore-1 (PF13872)
TraesCS4D02G190600	0	0	-1.27858	0	Proteasomal ATPase OB C-terminal domain (PF16450)
TraesCS2A02G360300	0	0	-2.64391	0	Protein kinase domain (PF00069)
TraesCS2A02G397200	0	0	0	-3.94839	Protein kinase domain (PF00069)
TraesCS2B02G415500	0	0	0	-5.68699	Protein kinase domain (PF00069)
TraesCS2D02G395000	0	0	-5.25898	0	Protein kinase domain (PF00069)
TraesCS3B02G334400	0	0	1.21749	1.29058	Protein kinase domain (PF00069)
TraesCS3D02G299800	0	0	1.58375	1.84566	Protein kinase domain (PF00069)
TraesCS4B02G171300	0	0	0	-1.75633	Protein kinase domain (PF00069)
TraesCS4D02G106900	0	0	-7.05149	0	Protein kinase domain (PF00069)
TraesCS6B02G153100	0	0	0	4.89294	Protein kinase domain (PF00069)
TraesCS6D02G114800	0	0	-4.72345	0	Protein kinase domain (PF00069)
TraesCS7B02G110700	0	6.26905	0	0	Protein kinase domain (PF00069)
TraesCS7B02G260400	0	0	0	-5.64547	Protein kinase domain (PF00069)
TraesCS7B02G261000	0	0	5.11905	3.90707	Protein kinase domain (PF00069)
TraesCS7B02G362800	0	0	-5.97807	0	Protein kinase domain (PF00069)
TraesCS7D02G144900	0	0	2.25938	0	Protein kinase domain (PF00069)
TraesCS6A02G333700	0	0	2.27322	1.869	Protein of unknown function (DUF1685) (PF07939)
TraesCS6B02G364100	-2.18913	0	2.16231	0	Protein of unknown function (DUF1685) (PF07939)
TraesCS6D02G312900	-1.67899	0	0	1.71509	Protein of unknown function (DUF1685) (PF07939)
TraesCS4B02G230600	0	0	3.59871	0	Protein of unknown function (DUF775) (PF05603)
TraesCS1D02G259400	0	0	0	1.90421	Protein tyrosine and serine/threonine kinase (PF07714)
TraesCS2D02G133800	0	0	0	-5.50857	Protein tyrosine and serine/threonine kinase (PF07714)
TraesCS4B02G049800	0	0	1.53478	0	Protein tyrosine and serine/threonine kinase (PF07714)
TraesCS4D02G298800	0	0	0	1.5875	Protein tyrosine and serine/threonine kinase (PF07714)
TraesCS5A02G407500	0	0	-1.89287	-2.8109	Protein tyrosine and serine/threonine kinase (PF07714)
TraesCS5D02G417400	0	0	0	-1.92251	Protein tyrosine and serine/threonine kinase (PF07714)
TraesCS6D02G271500	0	0	0	5.5153	Protein tyrosine and serine/threonine kinase (PF07714)
TraesCS7D02G357100	0	7.3689	0	0	Protein tyrosine and serine/threonine kinase (PF07714)
TraesCS1A02G131500	0	0	-1.33647	0	Ras family (PF00071)
TraesCS1B02G152100	0	0	-1.87263	0	Ras family (PF00071)
TraesCS1A02G290700	0	0	0	-2.30559	Respiratory burst NADPH oxidase (PF08414)
TraesCS1D02G289300	0	0	-3.08412	0	Respiratory burst NADPH oxidase (PF08414)
TraesCS3A02G182900	0	0	1.43998	0	Respiratory burst NADPH oxidase (PF08414)
TraesCS3B02G212900	0	0	0	2.1274	Respiratory burst NADPH oxidase (PF08414)
TraesCS5B02G099700	0	0	4.3104	0	Respiratory burst NADPH oxidase (PF08414)
TraesCS5B02G212100	0	0	0	-1.52727	Respiratory burst NADPH oxidase (PF08414)
TraesCS1A02G346800	0	0	1.37023	0	Reticulon (PF02453)
TraesCS3D02G159100	0	0	-2.81666	-1.91417	Reticulon (PF02453)
TraesCS6A02G399600	0	0	-1.28463	-1.57534	Ring finger domain (PF13639)
TraesCS6A02G286200	0	0	-2.65167	0	RNA polymerase Rpb4 (PF03874)
TraesCS6B02G315200	0	0	-1.50229	0	RNA polymerase Rpb5 (PF03874)
TraesCS6D02G062500	0	0	-1.50032	0	RNA polymerase Rpb6 (PF03874)
TraesCS1A02G065700	0	0	1.63463	0	SAP domain (PF02037)
TraesCS5A02G015200	0	0	-1.57475	-1.69907	Sec61beta family (PF03911)
TraesCS4A02G089100	0	0	2.50211	2.6882	Selenoprotein SelK_SelG (PF10961)
TraesCS4B02G215200	0	0	2.57275	2.5371	Selenoprotein SelK_SelG (PF10961)
TraesCS4D02G215700	0	0	2.20268	2.38593	Selenoprotein SelK_SelG (PF10961)
TraesCS3D02G227500	-1.01486	0	0	1.06805	SGS domain (PF05002)
TraesCS3A02G294500	0	0	3.45219	2.647	Siah interacting protein, N terminal (PF09032)
TraesCS3B02G329100	0	0	3.96491	2.59093	Siah interacting protein, N terminal (PF09032)
TraesCS3D02G294300	0	0	3.16445	1.75893	Siah interacting protein, N terminal (PF09032)
TraesCS3D02G068900	0	1.33726	0	0	SNF2 family N-terminal domain (PF00176)
TraesCS4A02G486300	0	0	0	2.80888	Squalene/phytoene synthase (PF00494)
TraesCS2A02G386800	0	0	3.79156	2.65961	STI1 domain (PF17830)
TraesCS2B02G404400	0	0	3.5912	2.8394	STI1 domain (PF17830)
TraesCS2D02G383600	0	-3.40906	2.81099	1.54799	STI1 domain (PF17830)
TraesCS6A02G238600	0	0	2.22028	1.75374	STI1 domain (PF17830)
TraesCS6B02G285800	0	0	1.58917	0	STI1 domain (PF17830)
TraesCS6D02G221000	0	0	1.95086	1.51942	STI1 domain (PF17830)
TraesCS5B02G134400	0	0	1.73214	1.57209	TAP42-like family (PF04177)
TraesCS1A02G145000	0	0	3.14879	2.25561	TCP-1/cpn60 chaperonin family (PF00118)
TraesCS1A02G361400	0	0	1.89427	1.65133	TCP-1/cpn60 chaperonin family (PF00118)
TraesCS1B02G162300	0	0	0	1.72832	TCP-1/cpn60 chaperonin family (PF00118)
TraesCS1B02G378000	0	0	0	1.48851	TCP-1/cpn60 chaperonin family (PF00118)
TraesCS1D02G144000	0	0	3.40519	2.83952	TCP-1/cpn60 chaperonin family (PF00118)
TraesCS1D02G365800	0	0	0	1.91336	TCP-1/cpn60 chaperonin family (PF00118)
TraesCS4A02G409100	0	0	3.21252	3.13448	TCP-1/cpn60 chaperonin family (PF00118)
TraesCS4B02G307700	0	0	2.79246	1.97988	TCP-1/cpn60 chaperonin family (PF00118)
TraesCS4D02G305900	0	0	1.84661	2.14606	TCP-1/cpn60 chaperonin family (PF00118)
TraesCS2A02G050600	0	0	2.1541	1.05275	Tetratricopeptide repeat (PF13181)
TraesCS2A02G277100	0	0	6.49526	6.75862	Tetratricopeptide repeat (PF00515)
TraesCS2A02G386800	0	0	3.79156	2.65961	Tetratricopeptide repeat (PF13432)
TraesCS2B02G063900	0	0	2.0989	1.515	Tetratricopeptide repeat (PF13181)
TraesCS2B02G294500	0	0	5.26109	4.36307	Tetratricopeptide repeat (PF00515)
TraesCS2B02G404400	0	0	3.5912	2.8394	Tetratricopeptide repeat (PF13432)
TraesCS2D02G050300	0	0	1.77678	0	Tetratricopeptide repeat (PF13181)
TraesCS2D02G276000	0	0	5.483	4.75437	Tetratricopeptide repeat (PF00515)
TraesCS2D02G383600	0	-3.40906	2.81099	1.54799	Tetratricopeptide repeat (PF13432)
TraesCS3A02G537600	0	0	1.88815	1.94278	Tetratricopeptide repeat (PF13432)
TraesCS3B02G603100	0	0	2.14106	1.47571	Tetratricopeptide repeat (PF13432)
TraesCS3D02G227500	-1.01486	0	0	1.06805	Tetratricopeptide repeat (PF13432)
TraesCS3D02G543100	0	0	1.42147	1.41069	Tetratricopeptide repeat (PF13432)
TraesCS6A02G238600	0	0	2.22028	1.75374	Tetratricopeptide repeat (PF13181)
TraesCS6B02G285800	0	0	1.58917	0	Tetratricopeptide repeat (PF13432)
TraesCS6D02G221000	0	0	1.95086	1.51942	Tetratricopeptide repeat (PF13181)
TraesCS7A02G257100	0	0	1.09175	0	Tetratricopeptide repeat (PF00515)
TraesCS7B02G153100	0	0	1.48606	1.24592	Tetratricopeptide repeat (PF00515)
TraesCS7D02G257300	0	0	1.96177	1.84842	Tetratricopeptide repeat (PF00515)
TraesCS1A02G168900	0	0	1.96654	0	Thioredoxin (PF00085)
TraesCS1B02G188000	0	0	2.15831	0	Thioredoxin (PF00085)
TraesCS1D02G166900	0	0	2.02038	0	Thioredoxin (PF00085)
TraesCS5A02G234400	0	0	2.18988	2.15221	Thioredoxin (PF00085)
TraesCS5B02G232900	0	0	2.27091	2.3541	Thioredoxin (PF00085)
TraesCS5D02G241200	0	0	2.19662	2.97801	Thioredoxin (PF00085)
TraesCS6B02G089600	0	0	1.22402	0	Translation initiation factor eIF3 subunit (PF08597)
TraesCS2B02G392500	0	0	-1.27532	-1.55656	Trypsin and protease inhibitor (PF00197)
TraesCS4A02G228900	0	0	2.03407	1.85332	Trypsin-like peptidase domain (PF13365)
TraesCS4B02G087500	0	0	3.04865	1.85935	Trypsin-like peptidase domain (PF13365)
TraesCS4D02G084800	0	0	2.58927	2.37158	Trypsin-like peptidase domain (PF13365)
TraesCS7A02G370000	0	0	2.30689	0	UAA transporter family (PF08449)
TraesCS7B02G258500	0	0	0	1.30749	UAA transporter family (PF08449)
TraesCS7D02G353100	0	0	0	1.66767	UAA transporter family (PF08449)
TraesCS3D02G344700	0	0	1.43948	0	Ubiquitin family (PF00240)
TraesCS3A02G424000	0	0	1.58289	1.2843	Ubiquitin-2 like Rad60 SUMO-like (PF11976)
TraesCS3B02G459900	1.05157	0	1.52949	1.08497	Ubiquitin-2 like Rad60 SUMO-like (PF11976)
TraesCS3B02G460000	0	0	1.369	1.08366	Ubiquitin-2 like Rad60 SUMO-like (PF11976)
TraesCS3D02G419200	0	0	1.68534	1.36786	Ubiquitin-2 like Rad60 SUMO-like (PF11976)
TraesCS3D02G419300	0	0	1.80181	1.56247	Ubiquitin-2 like Rad60 SUMO-like (PF11976)
TraesCS7A02G318700	0	0	1.99229	2.15927	U-box domain (PF04564)
TraesCS7B02G219600	0	0	1.95922	1.67877	U-box domain (PF04564)
TraesCS1D02G335200	-1.76001	0	0	0	X8 domain (PF07983)
TraesCS2B02G180300	0	0	0	1.31991	X8 domain (PF07983)
TraesCS5B02G431600	0	0	0	1.8917	X8 domain (PF07983)
TraesCS5D02G437700	0	0	0	1.74205	X8 domain (PF07983)
TraesCS2D02G431500	0	0	3.08852	4.86551	Xyloglucan endo-transglycosylase (XET) C-terminus (PF06955)
TraesCS4D02G358700	0	0	-2.11334	0	Xyloglucan endo-transglycosylase (XET) C-terminus (PF06955)
TraesCS5A02G548500	0	0	-1.40818	0	Xyloglucan endo-transglycosylase (XET) C-terminus (PF06955)
TraesCS7A02G426100	0	0	-4.20659	0	Xyloglucan endo-transglycosylase (XET) C-terminus (PF06955)
TraesCS7B02G327200	0	0	3.74098	4.38699	Xyloglucan endo-transglycosylase (XET) C-terminus (PF06955)
TraesCS1D02G376300	0	0	0	1.33895	Zinc-binding dehydrogenase (PF00107)
TraesCS4A02G202200	0	0	2.70005	2.57244	Zinc-binding dehydrogenase (PF00107)
TraesCS4A02G202300	0	0	2.84897	1.57143	Zinc-binding dehydrogenase (PF00107)
TraesCS3A02G424800	0	0	3.70654	3.14911	#N/A
TraesCS3B02G461100	0	0	3.5974	4.04741	#N/A
TraesCS3D02G419700	0	0	5.22958	3.49346	#N/A
TraesCS6A02G112500	0	0	3.17031	0	#N/A
TraesCS6B02G141700	0	0	0	2.75796	#N/A
TraesCS6D02G102700	0	0	2.15784	2.0174	#N/A
TraesCS5A02G107800	0	0	-1.95712	-1.41119	#N/A
TraesCS2B02G367100	0	0	0	1.24009	#N/A
TraesCS2D02G347100	0	0	1.52227	1.65247	#N/A
TraesCS4B02G251800	-1.25926	0	0	0	#N/A
TraesCS2B02G525800	0	0	0	-1.49819	#N/A
TraesCS1A02G209500	0	0	-3.28451	0	#N/A
TraesCS2D02G497800	0	0	0	-2.32806	#N/A
TraesCS6B02G325000	1.6888	0	0	0	#N/A
TraesCS4A02G402800	0	0	3.07918	2.30192	#N/A
TraesCS7A02G104800	0	0	3.35136	2.27999	#N/A
TraesCS7D02G098600	0	0	2.82032	1.80555	#N/A
TraesCS3A02G299000	0	0	2.88892	3.33212	#N/A
TraesCS3B02G337500	0	0	1.60956	2.00931	#N/A
TraesCS3D02G302700	0	0	1.70622	2.34574	#N/A
TraesCS4B02G059500	0	0	2.5694	1.97679	#N/A
TraesCS2A02G396100	0	0	5.4489	4.07846	#N/A
TraesCS2A02G432300	0	0	-4.00887	0	#N/A
TraesCS2B02G414400	0	0	4.75918	3.36622	#N/A
TraesCS2D02G393800	0	0	3.84488	3.25605	#N/A
TraesCS3B02G464600	0	0	-2.14587	0	#N/A
TraesCS6A02G132000	0	0	2.18774	1.71641	#N/A
TraesCS6A02G295000	1.67855	0	0	0	#N/A
TraesCS6B02G160300	0	0	1.68758	0	#N/A
TraesCS6D02G121800	0	0	1.27789	0	#N/A
