# Supplementary material for: Grain Transcriptome Dynamics Induced by Heat in Commercial and Traditional Bread Wheat Genotypes
Source: Front Plant Sci. 2022 Jun 17;13:842599. doi: 10.3389/fpls.2022.842599 (PMC9248373; doi:10.3389/fpls.2022.842599)
Supplement: Supplementary file 4 [file Table_4.XLSX]

## Sheet: gráfico kegg pathways 1 (2)
Supplementary Table S4 - KEGG enzyme encoded by DEGs in commercial varieties Antequera and Bancal and landraces Ardito and Magueija. Red and blue indicate down and upregulated genes, respectively.
Differential expressed genes functional anotation through KEGG pathways
				Antequera		Bancal		Ardito		Magueija
Pathways	Gene stable ID	Enzyme ID	Enzyme denominaion	Down	Up	Down	Up	Down	Up	Down	Up	Total
Carbohydrate metabolism
Starch and sucrose metabolism	TraesCS4D02G251000	3.2.1.39	glucan endo-1,3-beta-D-glucosidase				1				1	2
	TraesCS3B02G525400	2.7.1.1	hexokinase				1				1	2
	TraesCS7A02G009100	3.2.1.26	beta-fructofuranosidase				1				1	2
	TraesCS1A02G419600	2.7.7.27	glucose-1-phosphate adenylyltransferase			1				1		2
	TraesCS7D02G008700	3.2.1.26	beta-fructofuranosidase				1				1	2
	TraesCS1A02G422900	3.2.1.39	glucan endo-1,3-beta-D-glucosidase				1				1	2
	TraesCS5D02G210000	2.4.1.15	alpha,alpha-trehalose-phosphate synthase (UDP-forming)			1				1		2
	TraesCS1B02G449700	2.7.7.27	glucose-1-phosphate adenylyltransferase			1				1		2
	TraesCS7A02G158900	2.4.1.13	sucrose synthase						1		1	2
	TraesCS1D02G427400	2.7.7.27	glucose-1-phosphate adenylyltransferase			1				1		2
	TraesCS3D02G153400	3.2.1.4	cellulase			1				1		2
	TraesCS2A02G310300	2.4.1.18	1,4-alpha-glucan branching enzyme			1				1		2
	TraesCS4B02G142000	3.2.1.39	glucan endo-1,3-beta-D-glucosidase				1				1	2
	TraesCS2A02G468800	2.4.1.21	starch synthase (glycosyl-transferring)				1				1	2
	TraesCS5B02G202200	2.4.1.15	alpha,alpha-trehalose-phosphate synthase (UDP-forming)			1				1		2
	TraesCS2B02G145700	2.4.1.25	4-alpha-glucanotransferase			1				1		2
	TraesCS5D02G470400	2.4.1.12	cellulose synthase (UDP-forming)				1				1	2
	TraesCS2D02G293200	3.2.1.26	beta-fructofuranosidase			1				1		2
	TraesCS7A02G009200	3.2.1.26	beta-fructofuranosidase						1		1	2
	TraesCS2D02G468900	2.4.1.21	starch synthase (glycosyl-transferring)				1				1	2
	TraesCS3A02G366400	2.4.1.1	glycogen phosphorylase			1				1		2
	TraesCS3D02G359300	2.4.1.1	glycogen phosphorylase			1				1		2
	TraesCS2A02G373600	2.4.1.21	starch synthase (glycosyl-transferring)			1						1
	TraesCS6D02G305000	3.2.1.39	glucan endo-1,3-beta-D-glucosidase							1		1
	TraesCS1B02G351600	2.4.1.15	alpha,alpha-trehalose-phosphate synthase (UDP-forming)							1		1
	TraesCS2D02G220900	3.2.1.2	beta-amylase						1			1
	TraesCS4D02G090300	3.2.1.26	beta-fructofuranosidase			1						1
	TraesCS1B02G366400	2.7.1.1	hexokinase							1		1
	TraesCS5A02G459400	2.4.1.12	cellulose synthase (UDP-forming)				1					1
	TraesCS2D02G403600	2.4.1.13	sucrose synthase							1		1
	TraesCS6A02G093200	3.2.1.4	cellulase							1		1
	TraesCS1A02G122800	2.7.1.1	hexokinase			1						1
	TraesCS7A02G009600	3.2.1.26	beta-fructofuranosidase			1						1
	TraesCS3A02G108500	2.7.1.1	hexokinase			1						1
	TraesCS4D02G169800	2.4.1.13	sucrose synthase								1	1
	TraesCS3A02G144600	3.2.1.4	cellulase			1						1
	TraesCS5A02G171900	3.2.1.39	glucan endo-1,3-beta-D-glucosidase				1					1
	TraesCS3A02G366300	2.4.1.1	glycogen phosphorylase							1		1
	TraesCS5B02G431600	3.2.1.39	glucan endo-1,3-beta-D-glucosidase								1	1
	TraesCS1D02G275700	3.2.1.39	glucan endo-1,3-beta-D-glucosidase			1						1
	TraesCS2B02G184900	2.4.1.25	4-alpha-glucanotransferase							1		1
	TraesCS3A02G480900	2.7.1.1	hexokinase				1					1
	TraesCS6B02G173000	2.4.1.14	sucrose-phosphate synthase				1					1
	TraesCS3B02G398000	2.4.1.1	glycogen phosphorylase							1		1
	TraesCS2B02G491700	2.4.1.21	starch synthase (glycosyl-transferring)				1					1
	TraesCS1D02G341100	2.4.1.15	alpha,alpha-trehalose-phosphate synthase (UDP-forming)							1		1
	TraesCS2D02G126600	2.4.1.25	4-alpha-glucanotransferase			1						1
	TraesCS3D02G110300	2.7.1.1	hexokinase							1		1
	TraesCS4D02G136800	3.2.1.39	glucan endo-1,3-beta-D-glucosidase								1	1
	TraesCS1A02G339300	2.4.1.15	alpha,alpha-trehalose-phosphate synthase (UDP-forming)							1		1
	TraesCS4D02G241900	3.2.1.39	glucan endo-1,3-beta-D-glucosidase			1						1
	TraesCS3D02G289100	2.4.1.15	alpha,alpha-trehalose-phosphate synthase (UDP-forming)				1					1
	TraesCS5A02G155600	3.2.1.39	glucan endo-1,3-beta-D-glucosidase								1	1
	TraesCS7A02G189000	2.4.1.21	starch synthase (glycosyl-transferring)			1						1
	TraesCS5A02G429600	3.2.1.39	glucan endo-1,3-beta-D-glucosidase								1	1
	TraesCS7A02G383900	3.2.1.1	alpha-amylase								1	1
	TraesCS1B02G249000	3.2.1.39	glucan endo-1,3-beta-D-glucosidase								1	1
	TraesCS7A02G549100	2.4.1.18	1,4-alpha-glucan branching enzyme			1						1
	TraesCS5B02G469200	2.4.1.12	cellulose synthase (UDP-forming)				1					1
	TraesCS7B02G093800	2.4.1.21	starch synthase (glycosyl-transferring)			1						1
	TraesCS5D02G437700	3.2.1.39	glucan endo-1,3-beta-D-glucosidase								1	1
	TraesCS2A02G159300	2.4.1.25	4-alpha-glucanotransferase							1		1
	TraesCS6A02G077800	2.4.1.12	cellulose synthase (UDP-forming)			1						1
	TraesCS7D02G159800	2.4.1.13	sucrose synthase				1					1
	TraesCS6B02G116400	3.2.1.2	beta-amylase							1		1
	TraesCS7D02G314400	3.2.1.4	cellulase			1						1
	TraesCS6B02G468600	2.4.1.34	1,3-beta-glucan synthase							1		1
	TraesCSU02G032700	3.2.1.2	beta-amylase			1						1
	TraesCS2B02G306400	3.2.1.1	alpha-amylase			1						1
	TraesCS4A02G486000	3.2.1.26	beta-fructofuranosidase								1	1
	TraesCS7A02G009500	3.2.1.26	beta-fructofuranosidase			1						1
	TraesCS1B02G229000	3.2.1.2	beta-amylase				1					1
	TraesCS7A02G120300	2.4.1.21	starch synthase (glycosyl-transferring)							1		1
	TraesCS4D02G006100	3.2.1.2	beta-amylase				1					1
	TraesCS2D02G166600	2.4.1.25	4-alpha-glucanotransferase							1		1
	TraesCS4D02G088200	2.4.1.14	sucrose-phosphate synthase			1						1
	TraesCS7A02G518200	2.4.1.14	sucrose-phosphate synthase				1					1
	TraesCS3D02G475600	2.7.1.1	hexokinase				1					1
	TraesCS7B02G018600	2.4.1.21	starch synthase (glycosyl-transferring)							1		1
	TraesCS3D02G478000	3.2.1.39	glucan endo-1,3-beta-D-glucosidase								1	1
	TraesCS7B02G472500	2.4.1.18	1,4-alpha-glucan branching enzyme							1		1
	TraesCS4A02G131400	3.2.1.4	cellulase								1	1
	TraesCS7D02G117800	2.4.1.21	starch synthase (glycosyl-transferring)							1		1
	TraesCS4A02G175900	3.2.1.39	glucan endo-1,3-beta-D-glucosidase								1	1
	TraesCS7D02G190100	2.4.1.21	starch synthase (glycosyl-transferring)					1				1
	TraesCS4A02G222900	3.2.1.26	beta-fructofuranosidase			1						1
	TraesCS7D02G535400	2.4.1.18	1,4-alpha-glucan branching enzyme							1		1
	TraesCS4A02G307900	3.2.1.2	beta-amylase				1					1
	TraesCS1A02G091500	2.4.1.21	starch synthase (glycosyl-transferring)						1			1
	TraesCS4A02G446700	2.4.1.13	sucrose synthase						1			1
Glycolysis / Gluconeogenesis	TraesCS4B02G172700	5.4.2.12	phosphoglycerate mutase (2,3-diphosphoglycerate-independent)				1				1	2
	TraesCS5D02G019800	4.2.1.11	phosphopyruvate hydratase				1				1	2
	TraesCS5A02G131100	2.7.1.40	pyruvate kinase				1				1	2
	TraesCS3B02G423200	4.1.2.13	fructose-bisphosphate aldolase				1				1	2
	TraesCS6B02G187500	2.7.2.3	phosphoglycerate kinase				1				1	2
	TraesCS3B02G525400	2.7.1.1	hexokinase				1				1	2
	TraesCS6D02G148700	2.7.2.3	phosphoglycerate kinase				1				1	2
	TraesCS4A02G387000	2.7.1.11	6-phosphofructokinase							1		1
	TraesCS5B02G012300	4.2.1.11	phosphopyruvate hydratase								1	1
	TraesCS4D02G174700	5.4.2.12	phosphoglycerate mutase (2,3-diphosphoglycerate-independent)								1	1
	TraesCS3A02G108500	2.7.1.1	hexokinase			1						1
	TraesCS5D02G138800	2.7.1.40	pyruvate kinase								1	1
	TraesCS3A02G359400	5.3.1.1	triose-phosphate isomerase				1					1
	TraesCS1D02G396100	2.7.1.40	pyruvate kinase								1	1
	TraesCS3A02G391100	4.1.2.13	fructose-bisphosphate aldolase				1					1
	TraesCS4D02G220500	4.1.1.49	phosphoenolpyruvate carboxykinase (ATP)								1	1
	TraesCS3A02G391500	4.1.2.13	fructose-bisphosphate aldolase								1	1
	TraesCS2B02G350500	2.7.1.11	6-phosphofructokinase			1						1
	TraesCS3A02G480900	2.7.1.1	hexokinase				1					1
	TraesCS2D02G075200	1.1.1.27	L-lactate dehydrogenase					1				1
	TraesCS3B02G392000	5.3.1.1	triose-phosphate isomerase				1					1
	TraesCS4B02G107200	2.7.1.40	pyruvate kinase			1						1
	TraesCS3B02G410400	3.1.3.11	fructose-bisphosphatase			1						1
	TraesCS4D02G107400	4.1.2.13	fructose-bisphosphate aldolase								1	1
	TraesCS3B02G422900	4.1.2.13	fructose-bisphosphate aldolase				1					1
	TraesCS4D02G213500	4.2.1.11	phosphopyruvate hydratase				1					1
	TraesCS1A02G140900	2.7.2.3	phosphoglycerate kinase							1		1
	TraesCS2B02G307300	6.2.1.1	acetate---CoA ligase			1						1
	TraesCS1B02G366400	2.7.1.1	hexokinase							1		1
	TraesCS5B02G463700	6.2.1.1	acetate---CoA ligase							1		1
	TraesCS6D02G078300	1.1.1.27	L-lactate dehydrogenase			1						1
	TraesCS5D02G108500	5.4.2.12	phosphoglycerate mutase (2,3-diphosphoglycerate-independent)	1								1
	TraesCS7B02G067000	5.1.3.3	aldose 1-epimerase						1			1
	TraesCS6A02G213700	1.2.1.12	glyceraldehyde-3-phosphate dehydrogenase (phosphorylating)				1					1
	TraesCS7D02G163100	5.1.3.3	aldose 1-epimerase			1						1
	TraesCS2D02G322200	5.1.3.3	aldose 1-epimerase								1	1
	TraesCS7D02G465500	1.2.1.12	glyceraldehyde-3-phosphate dehydrogenase (phosphorylating)							1		1
	TraesCS3D02G073000	5.3.1.1	triose-phosphate isomerase				1					1
	TraesCS7B02G104400	2.7.1.11	6-phosphofructokinase								1	1
	TraesCS3D02G110300	2.7.1.1	hexokinase							1		1
	TraesCS7D02G200800	2.7.1.11	6-phosphofructokinase								1	1
	TraesCS3D02G370700	3.1.3.11	fructose-bisphosphatase							1		1
	TraesCS1A02G122800	2.7.1.1	hexokinase			1						1
	TraesCS3D02G475600	2.7.1.1	hexokinase				1					1
Glyoxylate and dicarboxylate metabolism	TraesCS5A02G165700	4.1.1.39	ribulose-bisphosphate carboxylase				1				1	2
	TraesCS2D02G065200	4.1.1.39	ribulose-bisphosphate carboxylase				1				1	2
	TraesCS5D02G169900	4.1.1.39	ribulose-bisphosphate carboxylase				1				1	2
	TraesCS2A02G066800	4.1.1.39	ribulose-bisphosphate carboxylase				1				1	2
	TraesCS3B02G186100	4.1.1.39	ribulose-bisphosphate carboxylase						1		1	2
	TraesCS2A02G493700	2.1.2.1	glycine hydroxymethyltransferase			1				1		2
	TraesCS5A02G498000	1.11.1.6	catalase				1				1	2
	TraesCS2B02G079300	4.1.1.39	ribulose-bisphosphate carboxylase				1				1	2
	TraesCS6D02G163700	3.5.1.9	arylformamidase			1				1		2
	TraesCS2D02G065100	4.1.1.39	ribulose-bisphosphate carboxylase				1				1	2
	TraesCS4B02G325800	1.11.1.6	catalase				1				1	2
	TraesCS5B02G162800	4.1.1.39	ribulose-bisphosphate carboxylase								1	1
	TraesCS6D02G065600	6.3.1.2	glutamine synthetase							1		1
	TraesCS2B02G528300	6.3.1.2	glutamine synthetase				1					1
	TraesCS2D02G493600	2.1.2.1	glycine hydroxymethyltransferase							1		1
	TraesCS2B02G521700	2.1.2.1	glycine hydroxymethyltransferase			1						1
	TraesCS1B02G158600	6.3.1.2	glutamine synthetase							1		1
	TraesCS5D02G010200	4.1.1.39	ribulose-bisphosphate carboxylase								1	1
	TraesCS4A02G063800	6.3.1.2	glutamine synthetase			1						1
	TraesCS6A02G298100	6.3.1.2	glutamine synthetase			1						1
	TraesCS4A02G266900	6.3.1.2	glutamine synthetase			1						1
	TraesCS6D02G255200	1.17.1.9	formate dehydrogenase								1	1
	TraesCS4B02G047400	6.3.1.2	glutamine synthetase			1						1
	TraesCS5B02G162600	4.1.1.39	ribulose-bisphosphate carboxylase				1					1
	TraesCS4B02G240900	6.3.1.2	glutamine synthetase			1						1
	TraesCS5B02G463700	6.2.1.1	acetate---CoA ligase							1		1
	TraesCS1A02G218700	2.1.2.1	glycine hydroxymethyltransferase								1	1
	TraesCS5D02G169600	4.1.1.39	ribulose-bisphosphate carboxylase				1					1
	TraesCS4D02G047400	6.3.1.2	glutamine synthetase			1						1
	TraesCS5D02G417600	1.1.1.37	malate dehydrogenase				1					1
	TraesCS4D02G240700	6.3.1.2	glutamine synthetase			1						1
	TraesCS6B02G330700	1.11.1.6	catalase							1		1
	TraesCS4D02G322700	1.11.1.6	catalase								1	1
	TraesCS1D02G141800	6.3.1.2	glutamine synthetase			1						1
	TraesCS2B02G307300	6.2.1.1	acetate---CoA ligase			1						1
	TraesCS2B02G079200	4.1.1.39	ribulose-bisphosphate carboxylase								1	1
	TraesCS5A02G407700	1.1.1.37	malate dehydrogenase					1				1
Amino sugar and nucleotide sugar metabolism	TraesCS5A02G302400	5.1.3.18	GDP-mannose 3,5-epimerase				1				1	2
	TraesCS3B02G525400	2.7.1.1	hexokinase				1				1	2
	TraesCS2B02G599300	5.4.2.8	phosphomannomutase				1				1	2
	TraesCS1A02G419600	2.7.7.27	glucose-1-phosphate adenylyltransferase			1				1		2
	TraesCS4A02G199200	1.1.1.22	UDP-glucose 6-dehydrogenase				1				1	2
	TraesCS1B02G449700	2.7.7.27	glucose-1-phosphate adenylyltransferase			1				1		2
	TraesCS1D02G427400	2.7.7.27	glucose-1-phosphate adenylyltransferase			1				1		2
	TraesCS3A02G044800	5.3.1.8	mannose-6-phosphate isomerase			1				1		2
	TraesCS3D02G110300	2.7.1.1	hexokinase							1		1
	TraesCS5D02G112600	5.4.2.10	phosphoglucosamine mutase							1		1
	TraesCS4B02G116200	1.1.1.22	UDP-glucose 6-dehydrogenase				1					1
	TraesCS2A02G175400	3.1.1.31	6-phosphogluconolactonase							1		1
	TraesCS1A02G284900	3.2.1.14	chitinase			1						1
	TraesCS2B02G200900	5.4.99.30	UDP-arabinopyranose mutase								1	1
	TraesCS4A02G188300	3.2.1.55	non-reducing end alpha-L-arabinofuranosidase			1						1
	TraesCS2B02G201700	3.1.1.31	6-phosphogluconolactonase			1						1
	TraesCS1A02G203600	3.2.1.14	chitinase			1						1
	TraesCS2B02G526700	5.4.99.30	UDP-arabinopyranose mutase			1						1
	TraesCS5D02G404300	1.1.1.22	UDP-glucose 6-dehydrogenase								1	1
	TraesCS1B02G366400	2.7.1.1	hexokinase							1		1
	TraesCS3D02G036100	5.3.1.8	mannose-6-phosphate isomerase							1		1
	TraesCS2B02G622200	3.2.1.14	chitinase								1	1
	TraesCS3D02G475600	2.7.1.1	hexokinase				1					1
	TraesCS2D02G181700	5.4.99.30	UDP-arabinopyranose mutase								1	1
	TraesCS1D02G283900	3.2.1.14	chitinase			1						1
	TraesCS6B02G141400	2.7.1.6	galactokinase							1		1
	TraesCS5A02G138400	3.2.1.55	non-reducing end alpha-L-arabinofuranosidase			1						1
	TraesCS7A02G270200	3.1.1.31	6-phosphogluconolactonase				1					1
	TraesCS5A02G394900	1.1.1.22	UDP-glucose 6-dehydrogenase			1						1
	TraesCS7B02G471400	3.2.1.14	chitinase			1						1
	TraesCS5D02G309000	5.1.3.18	GDP-mannose 3,5-epimerase								1	1
	TraesCS1A02G122800	2.7.1.1	hexokinase			1						1
	TraesCS1D02G451900	5.1.3.2	UDP-glucose 4-epimerase								1	1
	TraesCS3B02G039000	5.3.1.8	mannose-6-phosphate isomerase							1		1
	TraesCS7A02G548000	3.2.1.14	chitinase			1						1
	TraesCS3A02G108500	2.7.1.1	hexokinase			1						1
	TraesCSU02G037500	5.4.2.8	phosphomannomutase				1					1
	TraesCS3A02G303200	5.4.99.30	UDP-arabinopyranose mutase							1		1
	TraesCS3A02G480900	2.7.1.1	hexokinase				1					1
Galactose metabolism	TraesCS4A02G022500	3.2.1.23	beta-galactosidase			1				1		2
	TraesCS7A02G009200	3.2.1.26	beta-fructofuranosidase						1		1	2
	TraesCS7A02G009100	3.2.1.26	beta-fructofuranosidase				1				1	2
	TraesCS2D02G293200	3.2.1.26	beta-fructofuranosidase			1				1		2
	TraesCS3B02G525400	2.7.1.1	hexokinase				1				1	2
	TraesCS7D02G008700	3.2.1.26	beta-fructofuranosidase				1				1	2
	TraesCS4D02G090300	3.2.1.26	beta-fructofuranosidase			1						1
	TraesCS7A02G009500	3.2.1.26	beta-fructofuranosidase			1						1
	TraesCS6A02G042400	3.2.1.22	alpha-galactosidase						1			1
	TraesCS2B02G350500	2.7.1.11	6-phosphofructokinase			1						1
	TraesCS2B02G122900	3.2.1.22	alpha-galactosidase								1	1
	TraesCS1A02G164900	3.2.1.22	alpha-galactosidase				1					1
	TraesCS4D02G279400	3.2.1.23	beta-galactosidase			1						1
	TraesCS2D02G322200	5.1.3.3	aldose 1-epimerase								1	1
	TraesCS1D02G451900	5.1.3.2	UDP-glucose 4-epimerase								1	1
	TraesCS3A02G108500	2.7.1.1	hexokinase			1						1
	TraesCS7B02G067000	5.1.3.3	aldose 1-epimerase						1			1
	TraesCS3A02G480900	2.7.1.1	hexokinase				1					1
	TraesCS4B02G280900	3.2.1.23	beta-galactosidase			1						1
	TraesCS1B02G181800	3.2.1.22	alpha-galactosidase				1					1
	TraesCS4D02G220800	3.2.1.23	beta-galactosidase			1						1
	TraesCS3D02G110300	2.7.1.1	hexokinase							1		1
	TraesCS5B02G011700	3.2.1.22	alpha-galactosidase							1		1
	TraesCS3D02G475600	2.7.1.1	hexokinase				1					1
	TraesCS6B02G141400	2.7.1.6	galactokinase							1		1
	TraesCS1B02G366400	2.7.1.1	hexokinase							1		1
	TraesCS2A02G105900	3.2.1.22	alpha-galactosidase								1	1
	TraesCS7B02G264200	3.2.1.23	beta-galactosidase				1					1
	TraesCS7A02G009600	3.2.1.26	beta-fructofuranosidase			1						1
	TraesCS7D02G163100	5.1.3.3	aldose 1-epimerase			1						1
	TraesCS7B02G104400	2.7.1.11	6-phosphofructokinase								1	1
	TraesCS1A02G122800	2.7.1.1	hexokinase			1						1
	TraesCS4A02G486000	3.2.1.26	beta-fructofuranosidase								1	1
	TraesCS4A02G083700	3.2.1.23	beta-galactosidase			1						1
	TraesCS7D02G200800	2.7.1.11	6-phosphofructokinase								1	1
	TraesCS4A02G222900	3.2.1.26	beta-fructofuranosidase			1						1
	TraesCS4A02G387000	2.7.1.11	6-phosphofructokinase							1		1
Fructose and mannose metabolism	TraesCS3B02G525400	2.7.1.1	hexokinase				1				1	2
	TraesCS3A02G044800	5.3.1.8	mannose-6-phosphate isomerase			1				1		2
	TraesCS2B02G599300	5.4.2.8	phosphomannomutase				1				1	2
	TraesCS3B02G423200	4.1.2.13	fructose-bisphosphate aldolase				1				1	2
	TraesCS4D02G107400	4.1.2.13	fructose-bisphosphate aldolase								1	1
	TraesCS3D02G370700	3.1.3.11	fructose-bisphosphatase							1		1
	TraesCS2B02G350500	2.7.1.11	6-phosphofructokinase			1						1
	TraesCS3A02G108500	2.7.1.1	hexokinase			1						1
	TraesCS4A02G387000	2.7.1.11	6-phosphofructokinase							1		1
	TraesCS1A02G122800	2.7.1.1	hexokinase			1						1
	TraesCS7D02G200800	2.7.1.11	6-phosphofructokinase								1	1
	TraesCS1B02G366400	2.7.1.1	hexokinase							1		1
	TraesCS3D02G073000	5.3.1.1	triose-phosphate isomerase				1					1
	TraesCS3A02G359400	5.3.1.1	triose-phosphate isomerase				1					1
	TraesCS3D02G036100	5.3.1.8	mannose-6-phosphate isomerase							1		1
	TraesCS3A02G391100	4.1.2.13	fructose-bisphosphate aldolase				1					1
	TraesCS3D02G110300	2.7.1.1	hexokinase							1		1
	TraesCS3A02G391500	4.1.2.13	fructose-bisphosphate aldolase								1	1
	TraesCS3D02G475600	2.7.1.1	hexokinase				1					1
	TraesCS3A02G480900	2.7.1.1	hexokinase				1					1
	TraesCS4D02G051400	2.7.1.28	triokinase			1						1
	TraesCS3B02G039000	5.3.1.8	mannose-6-phosphate isomerase							1		1
	TraesCS7B02G104400	2.7.1.11	6-phosphofructokinase								1	1
	TraesCS3B02G392000	5.3.1.1	triose-phosphate isomerase				1					1
	TraesCSU02G037500	5.4.2.8	phosphomannomutase				1					1
	TraesCS3B02G410400	3.1.3.11	fructose-bisphosphatase			1						1
	TraesCS3B02G422900	4.1.2.13	fructose-bisphosphate aldolase				1					1
Pentose phosphate pathway	TraesCS6D02G195700	1.1.1.49	glucose-6-phosphate dehydrogenase (NADP+)			1				1		2
	TraesCS3B02G423200	4.1.2.13	fructose-bisphosphate aldolase				1				1	2
	TraesCS2B02G201700	3.1.1.31	6-phosphogluconolactonase			1						1
	TraesCS4A02G387000	2.7.1.11	6-phosphofructokinase							1		1
	TraesCS2A02G175400	3.1.1.31	6-phosphogluconolactonase							1		1
	TraesCS2B02G362700	1.1.1.49	glucose-6-phosphate dehydrogenase (NADP+)						1			1
	TraesCS4D02G107400	4.1.2.13	fructose-bisphosphate aldolase								1	1
	TraesCS3A02G391100	4.1.2.13	fructose-bisphosphate aldolase				1					1
	TraesCS7D02G030000	1.1.1.44	phosphogluconate dehydrogenase (NADP+-dependent, decarboxylating)			1						1
	TraesCS3A02G391500	4.1.2.13	fructose-bisphosphate aldolase								1	1
	TraesCS4A02G126200	1.1.1.49	glucose-6-phosphate dehydrogenase (NADP+)							1		1
	TraesCS3B02G410400	3.1.3.11	fructose-bisphosphatase			1						1
	TraesCS4A02G455900	1.1.1.44	phosphogluconate dehydrogenase (NADP+-dependent, decarboxylating)			1						1
	TraesCS3B02G422900	4.1.2.13	fructose-bisphosphate aldolase				1					1
	TraesCS6A02G211600	1.1.1.49	glucose-6-phosphate dehydrogenase (NADP+)							1		1
	TraesCS7A02G092300	1.1.1.44	phosphogluconate dehydrogenase (NADP+-dependent, decarboxylating)			1						1
	TraesCS2B02G350500	2.7.1.11	6-phosphofructokinase			1						1
	TraesCS7A02G270200	3.1.1.31	6-phosphogluconolactonase				1					1
	TraesCS7B02G104400	2.7.1.11	6-phosphofructokinase								1	1
	TraesCS3B02G565200	1.1.1.44	phosphogluconate dehydrogenase (NADP+-dependent, decarboxylating)			1						1
	TraesCS7D02G200800	2.7.1.11	6-phosphofructokinase								1	1
	TraesCS3D02G370700	3.1.3.11	fructose-bisphosphatase							1		1
	TraesCS3D02G491400	1.1.1.44	phosphogluconate dehydrogenase (NADP+-dependent, decarboxylating)			1						1
Pyruvate metabolism	TraesCS1D02G252900	2.7.9.1	pyruvate, phosphate dikinase			1				1		2
	TraesCS6D02G197700	4.4.1.5	lactoylglutathione lyase				1				1	2
	TraesCS5A02G131100	2.7.1.40	pyruvate kinase				1				1	2
	TraesCS1A02G253400	2.7.9.1	pyruvate, phosphate dikinase			1				1		2
	TraesCS1B02G264900	2.7.9.1	pyruvate, phosphate dikinase			1				1		2
	TraesCS1A02G253200	2.7.9.1	pyruvate, phosphate dikinase			1				1		2
	TraesCS5D02G138800	2.7.1.40	pyruvate kinase								1	1
	TraesCS2D02G068100	6.4.1.2	acetyl-CoA carboxylase							1		1
	TraesCS6D02G078300	1.1.1.27	L-lactate dehydrogenase			1						1
	TraesCS2D02G075200	1.1.1.27	L-lactate dehydrogenase					1				1
	TraesCS5B02G463700	6.2.1.1	acetate---CoA ligase							1		1
	TraesCS7B02G114000	3.6.1.7	acylphosphatase								1	1
	TraesCS5D02G417600	1.1.1.37	malate dehydrogenase				1					1
	TraesCS4D02G220500	4.1.1.49	phosphoenolpyruvate carboxykinase (ATP)								1	1
	TraesCS2B02G307300	6.2.1.1	acetate---CoA ligase			1						1
	TraesCS1D02G396100	2.7.1.40	pyruvate kinase								1	1
	TraesCS5A02G407700	1.1.1.37	malate dehydrogenase					1				1
	TraesCS4B02G107200	2.7.1.40	pyruvate kinase			1						1
Inositol phosphate metabolism	TraesCS5A02G305400	2.7.1.134	inositol-tetrakisphosphate 1-kinase			1				1		2
	TraesCS5D02G312400	2.7.1.134	inositol-tetrakisphosphate 1-kinase			1				1		2
	TraesCS7D02G542800	2.7.1.68	1-phosphatidylinositol-4-phosphate 5-kinase							1		1
	TraesCS5B02G062000	2.7.1.137	phosphatidylinositol 3-kinase				1					1
	TraesCS4D02G039700	2.7.1.68	1-phosphatidylinositol-4-phosphate 5-kinase							1		1
	TraesCS2B02G152700	2.7.1.68	1-phosphatidylinositol-4-phosphate 5-kinase							1		1
	TraesCS2A02G479000	2.7.1.68	1-phosphatidylinositol-4-phosphate 5-kinase			1						1
	TraesCS2B02G525900	2.7.1.158	inositol-pentakisphosphate 2-kinase							1		1
	TraesCS4B02G068300	2.7.1.64	inositol 3-kinase					1				1
	TraesCS2D02G478300	2.7.1.68	1-phosphatidylinositol-4-phosphate 5-kinase							1		1
	TraesCS1B02G209100	2.7.1.134	inositol-tetrakisphosphate 1-kinase					1				1
	TraesCS3A02G359400	5.3.1.1	triose-phosphate isomerase				1					1
	TraesCS5B02G305900	2.7.1.134	inositol-tetrakisphosphate 1-kinase			1						1
	TraesCS5D02G160300	3.1.4.11	phosphoinositide phospholipase C				1					1
	TraesCS7A02G357800	1.13.99.1	inositol oxygenase							1		1
	TraesCS3B02G392000	5.3.1.1	triose-phosphate isomerase				1					1
	TraesCS7D02G364900	1.13.99.1	inositol oxygenase							1		1
	TraesCS3D02G073000	5.3.1.1	triose-phosphate isomerase				1					1
	TraesCS1A02G330900	2.7.1.134	inositol-tetrakisphosphate 1-kinase			1						1
	TraesCS4A02G246500	2.7.1.64	inositol 3-kinase				1					1
Pentose and glucuronate interconversions	TraesCS7A02G157300	3.1.1.11	pectinesterase			1				1		2
	TraesCS2D02G409900	3.1.1.11	pectinesterase			1				1		2
	TraesCS2A02G135400	3.1.1.11	pectinesterase					1		1		2
	TraesCS4A02G199200	1.1.1.22	UDP-glucose 6-dehydrogenase				1				1	2
	TraesCS6D02G324600	3.1.1.11	pectinesterase					1				1
	TraesCS5D02G404300	1.1.1.22	UDP-glucose 6-dehydrogenase								1	1
	TraesCS7B02G221200	3.1.1.11	pectinesterase					1				1
	TraesCS3A02G226400	3.1.1.11	pectinesterase						1			1
	TraesCS6A02G343800	3.1.1.11	pectinesterase					1				1
	TraesCS7D02G157800	3.1.1.11	pectinesterase							1		1
	TraesCS2B02G159300	3.1.1.11	pectinesterase							1		1
	TraesCS1D02G264000	3.1.1.11	pectinesterase					1				1
	TraesCS2A02G412600	3.1.1.11	pectinesterase			1						1
	TraesCS5A02G394900	1.1.1.22	UDP-glucose 6-dehydrogenase			1						1
	TraesCS4B02G116200	1.1.1.22	UDP-glucose 6-dehydrogenase				1					1
Ascorbate and aldarate metabolism	TraesCS5A02G302400	5.1.3.18	GDP-mannose 3,5-epimerase				1				1	2
	TraesCS4A02G199200	1.1.1.22	UDP-glucose 6-dehydrogenase				1				1	2
	TraesCS7D02G314200	1.1.3.8	L-gulonolactone oxidase								1	1
	TraesCS7A02G361600	1.10.3.3	L-ascorbate oxidase			1						1
	TraesCS4B02G116200	1.1.1.22	UDP-glucose 6-dehydrogenase				1					1
	TraesCS5A02G394900	1.1.1.22	UDP-glucose 6-dehydrogenase			1						1
	TraesCS7B02G265200	1.10.3.3	L-ascorbate oxidase							1		1
	TraesCS5D02G309000	5.1.3.18	GDP-mannose 3,5-epimerase								1	1
	TraesCS7D02G361300	1.10.3.3	L-ascorbate oxidase			1						1
	TraesCS7D02G364900	1.13.99.1	inositol oxygenase							1		1
	TraesCS7A02G357800	1.13.99.1	inositol oxygenase							1		1
	TraesCS5D02G404300	1.1.1.22	UDP-glucose 6-dehydrogenase								1	1
Butanoate metabolism	TraesCS5A02G522100	2.3.3.10	hydroxymethylglutaryl-CoA synthase							1		1
	TraesCS6B02G247900	2.2.1.6	acetolactate synthase							1		1
	TraesCS6A02G218300	2.2.1.6	acetolactate synthase							1		1
	TraesCS1D02G231000	4.2.1.17	enoyl-CoA hydratase			1						1
	TraesCS1B02G243300	4.2.1.17	enoyl-CoA hydratase			1						1
	TraesCS4A02G075600	4.1.1.15	glutamate decarboxylase								1	1
	TraesCS5D02G201100	1.3.5.1	succinate dehydrogenase							1		1
	TraesCS4B02G052300	4.1.1.15	glutamate decarboxylase					1				1
	TraesCS6A02G288000	2.2.1.6	acetolactate synthase							1		1
	TraesCS4D02G232700	4.1.1.15	glutamate decarboxylase								1	1
	TraesCS7D02G269600	2.3.3.10	hydroxymethylglutaryl-CoA synthase			1						1
	TraesCS5A02G189800	1.3.5.1	succinate dehydrogenase							1		1
	TraesCS5A02G411200	1.3.5.1	succinate dehydrogenase				1					1
Propanoate metabolism	TraesCS3B02G221800	6.2.1.5	succinate---CoA ligase (ADP-forming)			1				1		2
	TraesCS1B02G243300	4.2.1.17	enoyl-CoA hydratase			1						1
	TraesCS5B02G463700	6.2.1.1	acetate---CoA ligase							1		1
	TraesCS1D02G231000	4.2.1.17	enoyl-CoA hydratase			1						1
	TraesCS3A02G193900	6.2.1.5	succinate---CoA ligase (ADP-forming)			1						1
	TraesCS2B02G307300	6.2.1.1	acetate---CoA ligase			1						1
	TraesCS3D02G195700	6.2.1.5	succinate---CoA ligase (ADP-forming)							1		1
	TraesCS2D02G068100	6.4.1.2	acetyl-CoA carboxylase							1		1
	TraesCS6D02G078300	1.1.1.27	L-lactate dehydrogenase			1						1
	TraesCS2D02G075200	1.1.1.27	L-lactate dehydrogenase					1				1
	TraesCS2D02G477100	1.2.1.27	methylmalonate-semialdehyde dehydrogenase (CoA-acylating)			1						1
Citrate cycle (TCA cycle)	TraesCS3B02G221800	6.2.1.5	succinate---CoA ligase (ADP-forming)			1				1		2
	TraesCS3A02G193900	6.2.1.5	succinate---CoA ligase (ADP-forming)			1						1
	TraesCS5D02G201100	1.3.5.1	succinate dehydrogenase							1		1
	TraesCS5A02G407700	1.1.1.37	malate dehydrogenase					1				1
	TraesCS5A02G411200	1.3.5.1	succinate dehydrogenase				1					1
	TraesCS3D02G195700	6.2.1.5	succinate---CoA ligase (ADP-forming)							1		1
	TraesCS5D02G417600	1.1.1.37	malate dehydrogenase				1					1
	TraesCS4D02G220500	4.1.1.49	phosphoenolpyruvate carboxykinase (ATP)								1	1
	TraesCS5A02G189800	1.3.5.1	succinate dehydrogenase							1		1
C5Branched dibasic acid metabolism	TraesCS3B02G221800	6.2.1.5	succinate---CoA ligase (ADP-forming)			1				1		2
	TraesCS6A02G288000	2.2.1.6	acetolactate synthase							1		1
	TraesCS6A02G218300	2.2.1.6	acetolactate synthase							1		1
	TraesCS6B02G247900	2.2.1.6	acetolactate synthase							1		1
	TraesCS3A02G193900	6.2.1.5	succinate---CoA ligase (ADP-forming)			1						1
	TraesCS3D02G195700	6.2.1.5	succinate---CoA ligase (ADP-forming)							1		1
Amino acid metabolism
Cysteine and methionine metabolism	TraesCS4A02G398300	2.5.1.16	spermidine synthase			1				1		2
	TraesCS6A02G018600	2.6.1.1	aspartate transaminase				1				1	2
	TraesCS5D02G177100	2.5.1.16	spermidine synthase				1				1	2
	TraesCS1D02G383100	1.13.11.54	acireductone dioxygenase [iron(II)-requiring]				1				1	2
	TraesCS7A02G353500	2.6.1.1	aspartate transaminase				1				1	2
	TraesCS2A02G355400	4.1.1.50	adenosylmethionine decarboxylase			1				1		2
	TraesCS5D02G031300	2.1.1.14	5-methyltetrahydropteroyltriglutamate---homocysteine S-methyltransferase			1				1		2
	TraesCS2B02G260800	2.1.1.37	DNA (cytosine-5-)-methyltransferase			1				1		2
	TraesCS5D02G534600	2.7.2.4	aspartate kinase				1				1	2
	TraesCS2D02G352900	4.1.1.50	adenosylmethionine decarboxylase			1				1		2
	TraesCS6B02G276700	2.5.1.6	methionine adenosyltransferase			1				1		2
	TraesCS3B02G249200	2.1.1.37	DNA (cytosine-5-)-methyltransferase			1				1		2
	TraesCS3D02G233600	2.1.1.37	DNA (cytosine-5-)-methyltransferase			1				1		2
	TraesCS5A02G172600	2.5.1.16	spermidine synthase				1				1	2
	TraesCS6B02G217200	2.5.1.47	cysteine synthase					1				1
	TraesCS5D02G487000	2.7.2.4	aspartate kinase				1					1
	TraesCS6D02G364900	2.1.1.37	DNA (cytosine-5-)-methyltransferase							1		1
	TraesCS2D02G493500	3.3.1.1	adenosylhomocysteinase			1						1
	TraesCS6A02G338800	2.1.1.37	DNA (cytosine-5-)-methyltransferase			1						1
	TraesCS3A02G219000	2.1.1.37	DNA (cytosine-5-)-methyltransferase			1						1
	TraesCS6B02G419000	2.1.1.37	DNA (cytosine-5-)-methyltransferase							1		1
	TraesCS3B02G228500	2.5.1.6	methionine adenosyltransferase			1						1
	TraesCS5D02G407800	1.2.1.11	aspartate-semialdehyde dehydrogenase				1					1
	TraesCS1A02G138500	5.3.1.23	S-methyl-5-thioribose-1-phosphate isomerase							1		1
	TraesCS2B02G372900	4.1.1.50	adenosylmethionine decarboxylase			1						1
	TraesCS1A02G353800	2.3.1.30	serine O-acetyltransferase					1				1
	TraesCS6B02G026900	2.6.1.1	aspartate transaminase				1					1
	TraesCS4A02G032100	2.6.1.52	phosphoserine transaminase					1				1
	TraesCS6B02G276800	2.5.1.6	methionine adenosyltransferase			1						1
	TraesCS4A02G204000	5.3.1.23	S-methyl-5-thioribose-1-phosphate isomerase			1						1
	TraesCS6D02G230000	2.5.1.6	methionine adenosyltransferase			1						1
	TraesCS4A02G298700	2.1.1.14	5-methyltetrahydropteroyltriglutamate---homocysteine S-methyltransferase			1						1
	TraesCS7B02G274100	2.6.1.1	aspartate transaminase				1					1
	TraesCS2A02G489600	3.3.1.1	adenosylhomocysteinase			1						1
	TraesCS5D02G417600	1.1.1.37	malate dehydrogenase				1					1
	TraesCS4B02G014700	2.1.1.14	5-methyltetrahydropteroyltriglutamate---homocysteine S-methyltransferase			1						1
	TraesCS1B02G396200	1.13.11.54	acireductone dioxygenase [iron(II)-requiring]								1	1
	TraesCS4D02G012900	2.1.1.14	5-methyltetrahydropteroyltriglutamate---homocysteine S-methyltransferase							1		1
	TraesCS6A02G247900	2.5.1.6	methionine adenosyltransferase			1						1
	TraesCS5A02G024900	2.1.1.14	5-methyltetrahydropteroyltriglutamate---homocysteine S-methyltransferase			1						1
	TraesCS6A02G380200	2.1.1.37	DNA (cytosine-5-)-methyltransferase							1		1
	TraesCS7B02G341200	6.3.2.3	glutathione synthase							1		1
	TraesCS6B02G197300	2.5.1.6	methionine adenosyltransferase			1						1
	TraesCS7D02G369300	2.6.1.1	aspartate transaminase				1					1
	TraesCS2B02G521600	3.3.1.1	adenosylhomocysteinase			1						1
	TraesCS5A02G398300	1.2.1.11	aspartate-semialdehyde dehydrogenase				1					1
	TraesCS6B02G354300	4.4.1.15	D-cysteine desulfhydrase			1						1
	TraesCS5A02G407700	1.1.1.37	malate dehydrogenase					1				1
	TraesCS6D02G078300	1.1.1.27	L-lactate dehydrogenase			1						1
	TraesCS5B02G022800	2.1.1.14	5-methyltetrahydropteroyltriglutamate---homocysteine S-methyltransferase			1						1
	TraesCS6D02G319500	2.1.1.37	DNA (cytosine-5-)-methyltransferase			1						1
	TraesCS5B02G403400	1.2.1.38	N-acetyl-gamma-glutamyl-phosphate reductase				1					1
	TraesCS2D02G075200	1.1.1.27	L-lactate dehydrogenase					1				1
	TraesCS2A02G493600	3.3.1.1	adenosylhomocysteinase			1						1
	TraesCS1D02G211700	2.6.1.42	branched-chain-amino-acid transaminase			1						1
	TraesCS2A02G508900	1.1.1.95	phosphoglycerate dehydrogenase							1		1
	TraesCS1A02G072000	6.3.2.2	glutamate---cysteine ligase				1					1
	TraesCS5A02G221200	4.1.1.50	adenosylmethionine decarboxylase			1						1
Arginine biosynthesis	TraesCS6A02G018600	2.6.1.1	aspartate transaminase				1				1	2
	TraesCS6A02G272200	2.1.3.3	ornithine carbamoyltransferase				1				1	2
	TraesCS7A02G353500	2.6.1.1	aspartate transaminase				1				1	2
	TraesCS6B02G026900	2.6.1.1	aspartate transaminase				1					1
	TraesCS5D02G407800	1.2.1.11	aspartate-semialdehyde dehydrogenase				1					1
	TraesCS7D02G170500	3.5.1.14	N-acyl-aliphatic-L-amino acid amidohydrolase								1	1
	TraesCS4A02G063800	6.3.1.2	glutamine synthetase			1						1
	TraesCS2B02G528300	6.3.1.2	glutamine synthetase				1					1
	TraesCS4A02G266900	6.3.1.2	glutamine synthetase			1						1
	TraesCS6D02G252300	2.1.3.3	ornithine carbamoyltransferase				1					1
	TraesCS4B02G047400	6.3.1.2	glutamine synthetase			1						1
	TraesCS7D02G369300	2.6.1.1	aspartate transaminase				1					1
	TraesCS4B02G204000	2.3.1.35	glutamate N-acetyltransferase								1	1
	TraesCS1D02G141800	6.3.1.2	glutamine synthetase			1						1
	TraesCS4B02G240900	6.3.1.2	glutamine synthetase			1						1
	TraesCS6A02G298100	6.3.1.2	glutamine synthetase			1						1
	TraesCS4D02G047400	6.3.1.2	glutamine synthetase			1						1
	TraesCS6D02G065600	6.3.1.2	glutamine synthetase							1		1
	TraesCS7A02G248200	3.5.1.14	N-acyl-aliphatic-L-amino acid amidohydrolase								1	1
	TraesCS4A02G013200	4.3.3.6	pyridoxal 5'-phosphate synthase (glutamine hydrolysing)								1	1
	TraesCS7B02G143300	3.5.1.14	N-acyl-aliphatic-L-amino acid amidohydrolase								1	1
	TraesCS4D02G240700	6.3.1.2	glutamine synthetase			1						1
	TraesCS7B02G274100	2.6.1.1	aspartate transaminase				1					1
	TraesCS5A02G398300	1.2.1.11	aspartate-semialdehyde dehydrogenase				1					1
	TraesCS7D02G247000	3.5.1.14	N-acyl-aliphatic-L-amino acid amidohydrolase								1	1
	TraesCS5B02G299700	4.3.2.1	argininosuccinate lyase							1		1
	TraesCS1B02G158600	6.3.1.2	glutamine synthetase							1		1
	TraesCS5B02G403400	1.2.1.38	N-acetyl-gamma-glutamyl-phosphate reductase				1					1
Arginine and proline metabolism	TraesCS5A02G172600	2.5.1.16	spermidine synthase				1				1	2
	TraesCS1A02G209100	1.5.5.2	proline dehydrogenase			1				1		2
	TraesCS6A02G018600	2.6.1.1	aspartate transaminase				1				1	2
	TraesCS1A02G281400	1.2.1.41	glutamate-5-semialdehyde dehydrogenase			1				1		2
	TraesCS4A02G398300	2.5.1.16	spermidine synthase			1				1		2
	TraesCS2A02G355400	4.1.1.50	adenosylmethionine decarboxylase			1				1		2
	TraesCS5D02G177100	2.5.1.16	spermidine synthase				1				1	2
	TraesCS2B02G347800	3.5.3.12	agmatine deiminase			1				1		2
	TraesCS7A02G353500	2.6.1.1	aspartate transaminase				1				1	2
	TraesCS2D02G328900	3.5.3.12	agmatine deiminase			1				1		2
	TraesCS2D02G352900	4.1.1.50	adenosylmethionine decarboxylase			1				1		2
	TraesCS1B02G223300	1.5.5.2	proline dehydrogenase							1		1
	TraesCS2B02G372900	4.1.1.50	adenosylmethionine decarboxylase			1						1
	TraesCS6B02G026900	2.6.1.1	aspartate transaminase				1					1
	TraesCS5A02G221200	4.1.1.50	adenosylmethionine decarboxylase			1						1
	TraesCS7B02G274100	2.6.1.1	aspartate transaminase				1					1
	TraesCS7D02G369300	2.6.1.1	aspartate transaminase				1					1
	TraesCS2A02G334600	3.5.3.12	agmatine deiminase							1		1
	TraesCS3A02G363700	1.2.1.41	glutamate-5-semialdehyde dehydrogenase								1	1
Alanine, aspartate and glutamate metabolism	TraesCS3D02G077300	6.3.5.4	asparagine synthase (glutamine-hydrolysing)						1	1		2
	TraesCS6A02G018600	2.6.1.1	aspartate transaminase				1				1	2
	TraesCS7A02G353500	2.6.1.1	aspartate transaminase				1				1	2
	TraesCS1D02G141800	6.3.1.2	glutamine synthetase			1						1
	TraesCS4D02G232700	4.1.1.15	glutamate decarboxylase								1	1
	TraesCS1A02G422100	6.3.5.4	asparagine synthase (glutamine-hydrolysing)			1						1
	TraesCS1B02G158600	6.3.1.2	glutamine synthetase							1		1
	TraesCS5B02G152600	6.3.5.4	asparagine synthase (glutamine-hydrolysing)				1					1
	TraesCS4A02G013200	4.3.3.6	pyridoxal 5'-phosphate synthase (glutamine hydrolysing)								1	1
	TraesCS6B02G026900	2.6.1.1	aspartate transaminase				1					1
	TraesCS4A02G063800	6.3.1.2	glutamine synthetase			1						1
	TraesCS4D02G047400	6.3.1.2	glutamine synthetase			1						1
	TraesCS4A02G075600	4.1.1.15	glutamate decarboxylase								1	1
	TraesCS4D02G240700	6.3.1.2	glutamine synthetase			1						1
	TraesCS4A02G266900	6.3.1.2	glutamine synthetase			1						1
	TraesCS5B02G299700	4.3.2.1	argininosuccinate lyase							1		1
	TraesCS4B02G047400	6.3.1.2	glutamine synthetase			1						1
	TraesCS6A02G298100	6.3.1.2	glutamine synthetase			1						1
	TraesCS6D02G065600	6.3.1.2	glutamine synthetase							1		1
	TraesCS2B02G528300	6.3.1.2	glutamine synthetase				1					1
	TraesCS7B02G274100	2.6.1.1	aspartate transaminase				1					1
	TraesCS4B02G052300	4.1.1.15	glutamate decarboxylase					1				1
	TraesCS7D02G369300	2.6.1.1	aspartate transaminase				1					1
	TraesCS4B02G180400	4.3.2.2	adenylosuccinate lyase							1		1
	TraesCS4B02G240900	6.3.1.2	glutamine synthetase			1						1
Phenylalanine, tyrosine and tryptophan biosynthesis	TraesCS6A02G018600	2.6.1.1	aspartate transaminase				1				1	2
	TraesCS5D02G173900	4.1.1.48	indole-3-glycerol-phosphate synthase			1				1		2
	TraesCS7A02G353500	2.6.1.1	aspartate transaminase				1				1	2
	TraesCS3A02G196700	1.1.1.25	shikimate dehydrogenase (NADP+)			1				1		2
	TraesCS4D02G315400	2.4.2.18	anthranilate phosphoribosyltransferase				1			1		2
	TraesCS4A02G089800	4.1.3.27	anthranilate synthase							1		1
	TraesCS4B02G214500	4.1.3.27	anthranilate synthase							1		1
	TraesCS7B02G208700	4.2.1.20	tryptophan synthase			1						1
	TraesCS4B02G318900	2.4.2.18	anthranilate phosphoribosyltransferase							1		1
	TraesCS6B02G026900	2.6.1.1	aspartate transaminase				1					1
	TraesCS7D02G369300	2.6.1.1	aspartate transaminase				1					1
	TraesCS7A02G512300	4.1.1.48	indole-3-glycerol-phosphate synthase							1		1
	TraesCS2D02G326400	4.1.3.27	anthranilate synthase							1		1
	TraesCS7B02G274100	2.6.1.1	aspartate transaminase				1					1
	TraesCS3A02G082700	2.7.1.71	shikimate kinase				1					1
	TraesCS3B02G229000	1.1.1.25	shikimate dehydrogenase (NADP+)			1						1
	TraesCS5B02G444300	4.2.1.20	tryptophan synthase							1		1
Glycine, serine and threonine metabolism	TraesCS2A02G493700	2.1.2.1	glycine hydroxymethyltransferase			1				1		2
	TraesCS5D02G534600	2.7.2.4	aspartate kinase				1				1	2
	TraesCS4B02G172700	5.4.2.12	phosphoglycerate mutase (2,3-diphosphoglycerate-independent)				1				1	2
	TraesCS2B02G521700	2.1.2.1	glycine hydroxymethyltransferase			1						1
	TraesCS5D02G407800	1.2.1.11	aspartate-semialdehyde dehydrogenase				1					1
	TraesCS5B02G444300	4.2.1.20	tryptophan synthase							1		1
	TraesCS2D02G493600	2.1.2.1	glycine hydroxymethyltransferase							1		1
	TraesCS2A02G508900	1.1.1.95	phosphoglycerate dehydrogenase							1		1
	TraesCS3A02G259700	4.2.3.1	threonine synthase							1		1
	TraesCS5B02G403400	1.2.1.38	N-acetyl-gamma-glutamyl-phosphate reductase				1					1
	TraesCS4A02G032100	2.6.1.52	phosphoserine transaminase					1				1
	TraesCS5D02G108500	5.4.2.12	phosphoglycerate mutase (2,3-diphosphoglycerate-independent)	1								1
	TraesCS4A02G266700	4.3.1.19	threonine ammonia-lyase							1		1
	TraesCS5D02G487000	2.7.2.4	aspartate kinase				1					1
	TraesCS1A02G218700	2.1.2.1	glycine hydroxymethyltransferase								1	1
	TraesCS7B02G208700	4.2.1.20	tryptophan synthase			1						1
	TraesCS4D02G174700	5.4.2.12	phosphoglycerate mutase (2,3-diphosphoglycerate-independent)								1	1
	TraesCS5A02G398300	1.2.1.11	aspartate-semialdehyde dehydrogenase				1					1
Phenylalanine metabolism	TraesCS7A02G353500	2.6.1.1	aspartate transaminase				1				1	2
	TraesCS6A02G018600	2.6.1.1	aspartate transaminase				1				1	2
	TraesCS7B02G274100	2.6.1.1	aspartate transaminase				1					1
	TraesCS6B02G026900	2.6.1.1	aspartate transaminase				1					1
	TraesCS1D02G231000	4.2.1.17	enoyl-CoA hydratase			1						1
	TraesCS2A02G381000	4.3.1.24	phenylalanine ammonia-lyase								1	1
	TraesCS1B02G243300	4.2.1.17	enoyl-CoA hydratase			1						1
	TraesCS2B02G398200	4.3.1.24	phenylalanine ammonia-lyase			1						1
	TraesCS7D02G369300	2.6.1.1	aspartate transaminase				1					1
	TraesCS1A02G037800	4.3.1.24	phenylalanine ammonia-lyase			1						1
	TraesCS6A02G222800	4.3.1.24	phenylalanine ammonia-lyase								1	1
Tyrosine metabolism	TraesCS7A02G353500	2.6.1.1	aspartate transaminase				1				1	2
	TraesCS6A02G018600	2.6.1.1	aspartate transaminase				1				1	2
	TraesCS2A02G468500	1.10.3.1	catechol oxidase							1		1
	TraesCS7D02G369300	2.6.1.1	aspartate transaminase				1					1
	TraesCS7B02G274100	2.6.1.1	aspartate transaminase				1					1
	TraesCS2A02G468200	1.10.3.1	catechol oxidase			1						1
	TraesCS2B02G491100	1.10.3.1	catechol oxidase			1						1
	TraesCS6B02G026900	2.6.1.1	aspartate transaminase				1					1
Tryptophan metabolism	TraesCS6D02G163700	3.5.1.9	arylformamidase			1				1		2
	TraesCS5A02G498000	1.11.1.6	catalase				1				1	2
	TraesCS4B02G325800	1.11.1.6	catalase				1				1	2
	TraesCS1B02G243300	4.2.1.17	enoyl-CoA hydratase			1						1
	TraesCS6B02G330700	1.11.1.6	catalase							1		1
	TraesCS1D02G231000	4.2.1.17	enoyl-CoA hydratase			1						1
	TraesCS4D02G322700	1.11.1.6	catalase								1	1
Valine, leucine and isoleucine biosynthesis	TraesCS1A02G411900	1.1.1.86	ketol-acid reductoisomerase (NADP+)								1	1
	TraesCS6B02G108100	4.2.1.33	3-isopropylmalate dehydratase					1				1
	TraesCS6A02G288000	2.2.1.6	acetolactate synthase							1		1
	TraesCS1D02G211700	2.6.1.42	branched-chain-amino-acid transaminase			1						1
	TraesCS6B02G247900	2.2.1.6	acetolactate synthase							1		1
	TraesCS4A02G266700	4.3.1.19	threonine ammonia-lyase							1		1
	TraesCS6A02G218300	2.2.1.6	acetolactate synthase							1		1
Valine, leucine and isoleucine degradation	TraesCS1B02G243300	4.2.1.17	enoyl-CoA hydratase			1						1
	TraesCS5A02G522100	2.3.3.10	hydroxymethylglutaryl-CoA synthase							1		1
	TraesCS2D02G477100	1.2.1.27	methylmalonate-semialdehyde dehydrogenase (CoA-acylating)			1						1
	TraesCS1D02G067800	1.3.8.4	isovaleryl-CoA dehydrogenase						1			1
	TraesCS7D02G269600	2.3.3.10	hydroxymethylglutaryl-CoA synthase			1						1
	TraesCS1D02G211700	2.6.1.42	branched-chain-amino-acid transaminase			1						1
	TraesCS1D02G231000	4.2.1.17	enoyl-CoA hydratase			1						1
Lysine biosynthesis	TraesCS5D02G534600	2.7.2.4	aspartate kinase				1				1	2
	TraesCS5A02G398300	1.2.1.11	aspartate-semialdehyde dehydrogenase				1					1
	TraesCS5D02G487000	2.7.2.4	aspartate kinase				1					1
	TraesCS5B02G403400	1.2.1.38	N-acetyl-gamma-glutamyl-phosphate reductase				1					1
	TraesCS5D02G407800	1.2.1.11	aspartate-semialdehyde dehydrogenase				1					1
Lysine degradation	TraesCS1B02G243300	4.2.1.17	enoyl-CoA hydratase			1						1
	TraesCS4B02G226900	2.1.1.60	calmodulin-lysine N-methyltransferase				1					1
	TraesCS1D02G231000	4.2.1.17	enoyl-CoA hydratase			1						1
Histidine metabolism	TraesCS3A02G176300	3.1.3.15	histidinol-phosphatase							1		1
Lipid metabolism
Cutin, suberine and wax biosynthesis	TraesCS2D02G364500	1.11.2.3	plant seed peroxygenase				1		1		1	3
	TraesCS2D02G364600	1.11.2.3	plant seed peroxygenase				1		1		1	3
	TraesCS1D02G147900	4.1.99.5	aldehyde oxygenase (deformylating)				1		1		1	3
	TraesCS1D02G029300	2.3.1.20	diacylglycerol O-acyltransferase			1				1		2
	TraesCS7D02G488800	4.1.99.5	aldehyde oxygenase (deformylating)				1				1	2
	TraesCS7B02G408900	4.1.99.5	aldehyde oxygenase (deformylating)				1				1	2
	TraesCS2A02G367700	1.11.2.3	plant seed peroxygenase				1				1	2
	TraesCS1B02G168500	4.1.99.5	aldehyde oxygenase (deformylating)	1			1					2
	TraesCS2D02G382300	1.11.2.3	plant seed peroxygenase			1				1		2
	TraesCS4D02G241500	1.11.2.3	plant seed peroxygenase			1						1
	TraesCS7D02G206200	1.11.2.3	plant seed peroxygenase								1	1
	TraesCS6D02G369400	4.1.99.5	aldehyde oxygenase (deformylating)							1		1
	TraesCS1A02G150900	4.1.99.5	aldehyde oxygenase (deformylating)				1					1
	TraesCS2A02G385600	1.11.2.3	plant seed peroxygenase			1						1
	TraesCS3B02G006700	2.3.1.20	diacylglycerol O-acyltransferase								1	1
	TraesCS6B02G255100	4.1.99.5	aldehyde oxygenase (deformylating)			1						1
	TraesCS3B02G011800	2.3.1.20	diacylglycerol O-acyltransferase								1	1
	TraesCS2B02G385200	1.11.2.3	plant seed peroxygenase								1	1
	TraesCS3B02G339300	2.3.1.20	diacylglycerol O-acyltransferase						1			1
	TraesCS1D02G147800	4.1.99.5	aldehyde oxygenase (deformylating)				1					1
	TraesCS4B02G241900	1.11.2.3	plant seed peroxygenase			1						1
	TraesCS4D02G008300	1.2.1.84	alcohol-forming fatty acyl-CoA reductase							1		1
Fatty acid elongation	TraesCS4D02G242200	2.3.1.180	beta-ketoacyl-[acyl-carrier-protein] synthase III				1				1	2
	TraesCS6D02G166600	2.3.1.180	beta-ketoacyl-[acyl-carrier-protein] synthase III				1				1	2
	TraesCS6B02G207000	2.3.1.180	beta-ketoacyl-[acyl-carrier-protein] synthase III				1				1	2
	TraesCS3A02G075100	4.2.1.134	very-long-chain (3R)-3-hydroxyacyl-CoA dehydratase				1				1	2
	TraesCS4A02G068400	2.3.1.180	beta-ketoacyl-[acyl-carrier-protein] synthase III				1				1	2
	TraesCS4B02G297500	2.3.1.180	beta-ketoacyl-[acyl-carrier-protein] synthase III				1				1	2
	TraesCS6A02G177700	2.3.1.180	beta-ketoacyl-[acyl-carrier-protein] synthase III				1					1
	TraesCS1D02G231000	4.2.1.17	enoyl-CoA hydratase			1						1
	TraesCS6B02G422900	2.3.1.180	beta-ketoacyl-[acyl-carrier-protein] synthase III								1	1
	TraesCS4B02G274700	2.3.1.180	beta-ketoacyl-[acyl-carrier-protein] synthase III								1	1
	TraesCS6A02G073300	2.3.1.180	beta-ketoacyl-[acyl-carrier-protein] synthase III								1	1
	TraesCS1B02G243300	4.2.1.17	enoyl-CoA hydratase			1						1
	TraesCS4A02G007400	2.3.1.180	beta-ketoacyl-[acyl-carrier-protein] synthase III								1	1
	TraesCS4D02G148300	2.3.1.180	beta-ketoacyl-[acyl-carrier-protein] synthase III								1	1
	TraesCS6D02G071600	2.3.1.180	beta-ketoacyl-[acyl-carrier-protein] synthase III								1	1
	TraesCS3B02G089500	4.2.1.134	very-long-chain (3R)-3-hydroxyacyl-CoA dehydratase								1	1
	TraesCS4A02G164400	2.3.1.199	very-long-chain 3-oxoacyl-CoA synthase								1	1
	TraesCS4D02G296400	2.3.1.180	beta-ketoacyl-[acyl-carrier-protein] synthase III								1	1
Glycerolipid metabolism	TraesCS3D02G315700	2.7.1.107	diacylglycerol kinase (ATP)				1				1	2
	TraesCS5B02G082400	2.7.1.107	diacylglycerol kinase (ATP)				1				1	2
	TraesCS1D02G029300	2.3.1.20	diacylglycerol O-acyltransferase			1				1		2
	TraesCS5A02G076300	2.7.1.107	diacylglycerol kinase (ATP)				1					1
	TraesCS5D02G089700	2.7.1.107	diacylglycerol kinase (ATP)				1					1
	TraesCS1B02G209900	2.3.1.15	glycerol-3-phosphate 1-O-acyltransferase							1		1
	TraesCS1A02G164900	3.2.1.22	alpha-galactosidase				1					1
	TraesCS1B02G181800	3.2.1.22	alpha-galactosidase				1					1
	TraesCS3B02G339300	2.3.1.20	diacylglycerol O-acyltransferase						1			1
	TraesCS2A02G105900	3.2.1.22	alpha-galactosidase								1	1
	TraesCS4D02G051400	2.7.1.28	triokinase			1						1
	TraesCS2A02G515700	2.7.1.30	glycerol kinase								1	1
	TraesCS5B02G011700	3.2.1.22	alpha-galactosidase							1		1
	TraesCS2B02G122900	3.2.1.22	alpha-galactosidase								1	1
	TraesCS5B02G106000	2.3.1.51	1-acylglycerol-3-phosphate O-acyltransferase						1			1
	TraesCS3A02G315800	2.7.1.107	diacylglycerol kinase (ATP)								1	1
	TraesCS6A02G042400	3.2.1.22	alpha-galactosidase						1			1
	TraesCS3B02G006700	2.3.1.20	diacylglycerol O-acyltransferase								1	1
	TraesCS3B02G011800	2.3.1.20	diacylglycerol O-acyltransferase								1	1
Fatty acid biosynthesis	TraesCS6D02G166600	2.3.1.180	beta-ketoacyl-[acyl-carrier-protein] synthase III				1				1	2
	TraesCS6B02G207000	2.3.1.180	beta-ketoacyl-[acyl-carrier-protein] synthase III				1				1	2
	TraesCS4D02G242200	2.3.1.180	beta-ketoacyl-[acyl-carrier-protein] synthase III				1				1	2
	TraesCS4A02G068400	2.3.1.180	beta-ketoacyl-[acyl-carrier-protein] synthase III				1				1	2
	TraesCS4B02G297500	2.3.1.180	beta-ketoacyl-[acyl-carrier-protein] synthase III				1				1	2
	TraesCS4A02G007400	2.3.1.180	beta-ketoacyl-[acyl-carrier-protein] synthase III								1	1
	TraesCS6A02G073300	2.3.1.180	beta-ketoacyl-[acyl-carrier-protein] synthase III								1	1
	TraesCS4D02G296400	2.3.1.180	beta-ketoacyl-[acyl-carrier-protein] synthase III								1	1
	TraesCS6B02G422900	2.3.1.180	beta-ketoacyl-[acyl-carrier-protein] synthase III								1	1
	TraesCS6A02G177700	2.3.1.180	beta-ketoacyl-[acyl-carrier-protein] synthase III				1					1
	TraesCS2D02G068100	6.4.1.2	acetyl-CoA carboxylase							1		1
	TraesCS4B02G274700	2.3.1.180	beta-ketoacyl-[acyl-carrier-protein] synthase III								1	1
	TraesCS6D02G071600	2.3.1.180	beta-ketoacyl-[acyl-carrier-protein] synthase III								1	1
	TraesCS4D02G148300	2.3.1.180	beta-ketoacyl-[acyl-carrier-protein] synthase III								1	1
	TraesCS2A02G520200	2.3.1.180	beta-ketoacyl-[acyl-carrier-protein] synthase III				1					1
	TraesCS4D02G191300	2.3.1.39	[acyl-carrier-protein] S-malonyltransferase							1		1
Glycerophospholipid metabolism	TraesCS5A02G540900	4.1.1.65	phosphatidylserine decarboxylase				1				1	2
	TraesCS6D02G203200	2.1.1.71	phosphatidyl-N-methylethanolamine N-methyltransferase			1				1		2
	TraesCS5B02G082400	2.7.1.107	diacylglycerol kinase (ATP)				1				1	2
	TraesCS3D02G315700	2.7.1.107	diacylglycerol kinase (ATP)				1				1	2
	TraesCS4A02G347800	3.1.4.4	phospholipase D				1				1	2
	TraesCS5D02G089700	2.7.1.107	diacylglycerol kinase (ATP)				1					1
	TraesCS5B02G106000	2.3.1.51	1-acylglycerol-3-phosphate O-acyltransferase						1			1
	TraesCS3D02G473600	1.1.1.94	glycerol-3-phosphate dehydrogenase [NAD(P)+]					1				1
	TraesCS5D02G379100	3.6.1.13	ADP-ribose diphosphatase								1	1
	TraesCS5B02G372000	3.6.1.13	ADP-ribose diphosphatase								1	1
	TraesCS3A02G315800	2.7.1.107	diacylglycerol kinase (ATP)								1	1
	TraesCS1B02G242500	3.1.4.4	phospholipase D								1	1
	TraesCS5D02G524600	3.1.4.4	phospholipase D								1	1
	TraesCS5A02G076300	2.7.1.107	diacylglycerol kinase (ATP)				1					1
	TraesCS1B02G209900	2.3.1.15	glycerol-3-phosphate 1-O-acyltransferase							1		1
	TraesCS5A02G337100	3.1.4.4	phospholipase D				1					1
Sphingolipid metabolism	TraesCS4A02G022500	3.2.1.23	beta-galactosidase			1				1		2
	TraesCS4D02G279400	3.2.1.23	beta-galactosidase			1						1
	TraesCS4B02G280900	3.2.1.23	beta-galactosidase			1						1
	TraesCS1B02G181800	3.2.1.22	alpha-galactosidase				1					1
	TraesCS2A02G105900	3.2.1.22	alpha-galactosidase								1	1
	TraesCS4D02G220800	3.2.1.23	beta-galactosidase			1						1
	TraesCS2B02G122900	3.2.1.22	alpha-galactosidase								1	1
	TraesCS5B02G011700	3.2.1.22	alpha-galactosidase							1		1
	TraesCS6A02G042400	3.2.1.22	alpha-galactosidase						1			1
	TraesCS7B02G264200	3.2.1.23	beta-galactosidase				1					1
	TraesCS1A02G164900	3.2.1.22	alpha-galactosidase				1					1
	TraesCS4A02G083700	3.2.1.23	beta-galactosidase			1						1
Steroid biosynthesis	TraesCS5A02G454500	2.5.1.21	squalene synthase				1				1	2
	TraesCS7D02G550700	1.3.1.72	Delta24-sterol reductase				1				1	2
	TraesCS5D02G465000	2.5.1.21	squalene synthase				1				1	2
	TraesCS4D02G236900	1.14.14.17	squalene monooxygenase								1	1
	TraesCS7A02G559400	1.3.1.72	Delta24-sterol reductase								1	1
	TraesCS4A02G059900	1.14.14.17	squalene monooxygenase				1					1
	TraesCS6A02G043400	1.3.1.70	Delta14-sterol reductase							1		1
Ether lipid metabolism	TraesCS4A02G347800	3.1.4.4	phospholipase D				1				1	2
	TraesCS1B02G242500	3.1.4.4	phospholipase D								1	1
	TraesCS5D02G524600	3.1.4.4	phospholipase D								1	1
	TraesCS5A02G337100	3.1.4.4	phospholipase D				1					1
Arachidonic acid metabolism	TraesCS2A02G065000	5.3.99.3	prostaglandin-E synthase				1					1
	TraesCS2D02G063100	5.3.99.3	prostaglandin-E synthase				1					1
	TraesCS2B02G077200	5.3.99.3	prostaglandin-E synthase				1					1
alphaLinolenic acid metabolism	TraesCS1D02G231000	4.2.1.17	enoyl-CoA hydratase			1						1
	TraesCS1B02G243300	4.2.1.17	enoyl-CoA hydratase			1						1
Synthesis and degradation of ketone bodies	TraesCS7D02G269600	2.3.3.10	hydroxymethylglutaryl-CoA synthase			1						1
	TraesCS5A02G522100	2.3.3.10	hydroxymethylglutaryl-CoA synthase							1		1
Fatty acid degradation	TraesCS1D02G231000	4.2.1.17	enoyl-CoA hydratase			1						1
	TraesCS1B02G243300	4.2.1.17	enoyl-CoA hydratase			1						1
Energy metabolism
Carbon fixation in photosynthetic organisms	TraesCS6D02G148700	2.7.2.3	phosphoglycerate kinase				1				1	2
	TraesCS5A02G165700	4.1.1.39	ribulose-bisphosphate carboxylase				1				1	2
	TraesCS3B02G186100	4.1.1.39	ribulose-bisphosphate carboxylase						1		1	2
	TraesCS1A02G253200	2.7.9.1	pyruvate, phosphate dikinase			1				1		2
	TraesCS6A02G018600	2.6.1.1	aspartate transaminase				1				1	2
	TraesCS1A02G253400	2.7.9.1	pyruvate, phosphate dikinase			1				1		2
	TraesCS2D02G065200	4.1.1.39	ribulose-bisphosphate carboxylase				1				1	2
	TraesCS1B02G264900	2.7.9.1	pyruvate, phosphate dikinase			1				1		2
	TraesCS7A02G353500	2.6.1.1	aspartate transaminase				1				1	2
	TraesCS1D02G252900	2.7.9.1	pyruvate, phosphate dikinase			1				1		2
	TraesCS5D02G169900	4.1.1.39	ribulose-bisphosphate carboxylase				1				1	2
	TraesCS2A02G066800	4.1.1.39	ribulose-bisphosphate carboxylase				1				1	2
	TraesCS6B02G187500	2.7.2.3	phosphoglycerate kinase				1				1	2
	TraesCS2B02G079300	4.1.1.39	ribulose-bisphosphate carboxylase				1				1	2
	TraesCS2D02G065100	4.1.1.39	ribulose-bisphosphate carboxylase				1				1	2
	TraesCS3B02G423200	4.1.2.13	fructose-bisphosphate aldolase				1				1	2
	TraesCS6A02G213700	1.2.1.12	glyceraldehyde-3-phosphate dehydrogenase (phosphorylating)				1					1
	TraesCS5D02G169600	4.1.1.39	ribulose-bisphosphate carboxylase				1					1
	TraesCS6D02G247400	2.7.1.19	phosphoribulokinase								1	1
	TraesCS3A02G359400	5.3.1.1	triose-phosphate isomerase				1					1
	TraesCS5D02G417600	1.1.1.37	malate dehydrogenase				1					1
	TraesCS7B02G274100	2.6.1.1	aspartate transaminase				1					1
	TraesCS3B02G392000	5.3.1.1	triose-phosphate isomerase				1					1
	TraesCS7D02G465500	1.2.1.12	glyceraldehyde-3-phosphate dehydrogenase (phosphorylating)							1		1
	TraesCS5D02G010200	4.1.1.39	ribulose-bisphosphate carboxylase								1	1
	TraesCS4D02G107400	4.1.2.13	fructose-bisphosphate aldolase								1	1
	TraesCS3A02G391500	4.1.2.13	fructose-bisphosphate aldolase								1	1
	TraesCS4D02G220500	4.1.1.49	phosphoenolpyruvate carboxykinase (ATP)								1	1
	TraesCS2B02G079200	4.1.1.39	ribulose-bisphosphate carboxylase								1	1
	TraesCS3A02G391100	4.1.2.13	fructose-bisphosphate aldolase				1					1
	TraesCS6B02G026900	2.6.1.1	aspartate transaminase				1					1
	TraesCS5A02G407700	1.1.1.37	malate dehydrogenase					1				1
	TraesCS3B02G410400	3.1.3.11	fructose-bisphosphatase			1						1
	TraesCS5B02G162600	4.1.1.39	ribulose-bisphosphate carboxylase				1					1
	TraesCS3B02G422900	4.1.2.13	fructose-bisphosphate aldolase				1					1
	TraesCS5B02G162800	4.1.1.39	ribulose-bisphosphate carboxylase								1	1
	TraesCS7D02G369300	2.6.1.1	aspartate transaminase				1					1
	TraesCS3D02G073000	5.3.1.1	triose-phosphate isomerase				1					1
	TraesCS1A02G140900	2.7.2.3	phosphoglycerate kinase							1		1
	TraesCS3D02G370700	3.1.3.11	fructose-bisphosphatase							1		1
Methane metabolism	TraesCS7D02G440200	4.4.1.19	phosphosulfolactate synthase	1			1				1	3
	TraesCS7A02G451100	4.4.1.19	phosphosulfolactate synthase	1							1	2
	TraesCS5D02G019800	4.2.1.11	phosphopyruvate hydratase				1				1	2
	TraesCS2A02G493700	2.1.2.1	glycine hydroxymethyltransferase			1				1		2
	TraesCS7B02G351000	4.4.1.19	phosphosulfolactate synthase				1				1	2
	TraesCS3B02G423200	4.1.2.13	fructose-bisphosphate aldolase				1				1	2
	TraesCS4B02G172700	5.4.2.12	phosphoglycerate mutase (2,3-diphosphoglycerate-independent)				1				1	2
	TraesCS5B02G463700	6.2.1.1	acetate---CoA ligase							1		1
	TraesCS7D02G200800	2.7.1.11	6-phosphofructokinase								1	1
	TraesCS6D02G255200	1.17.1.9	formate dehydrogenase								1	1
	TraesCS3A02G391500	4.1.2.13	fructose-bisphosphate aldolase								1	1
	TraesCS5A02G407700	1.1.1.37	malate dehydrogenase					1				1
	TraesCS3B02G410400	3.1.3.11	fructose-bisphosphatase			1						1
	TraesCS5D02G108500	5.4.2.12	phosphoglycerate mutase (2,3-diphosphoglycerate-independent)	1								1
	TraesCS3B02G422900	4.1.2.13	fructose-bisphosphate aldolase				1					1
	TraesCS7B02G104400	2.7.1.11	6-phosphofructokinase								1	1
	TraesCS2A02G508900	1.1.1.95	phosphoglycerate dehydrogenase							1		1
	TraesCS3A02G391100	4.1.2.13	fructose-bisphosphate aldolase				1					1
	TraesCS3D02G370700	3.1.3.11	fructose-bisphosphatase							1		1
	TraesCS5B02G012300	4.2.1.11	phosphopyruvate hydratase								1	1
	TraesCS4A02G032100	2.6.1.52	phosphoserine transaminase					1				1
	TraesCS2B02G307300	6.2.1.1	acetate---CoA ligase			1						1
	TraesCS4A02G387000	2.7.1.11	6-phosphofructokinase							1		1
	TraesCS5D02G417600	1.1.1.37	malate dehydrogenase				1					1
	TraesCS1A02G218700	2.1.2.1	glycine hydroxymethyltransferase								1	1
	TraesCS2B02G350500	2.7.1.11	6-phosphofructokinase			1						1
	TraesCS4D02G051400	2.7.1.28	triokinase			1						1
	TraesCS2B02G521700	2.1.2.1	glycine hydroxymethyltransferase			1						1
	TraesCS4D02G107400	4.1.2.13	fructose-bisphosphate aldolase								1	1
	TraesCS2D02G493600	2.1.2.1	glycine hydroxymethyltransferase							1		1
	TraesCS4D02G174700	5.4.2.12	phosphoglycerate mutase (2,3-diphosphoglycerate-independent)								1	1
	TraesCS4D02G213500	4.2.1.11	phosphopyruvate hydratase				1					1
Carbon fixation pathways in prokaryotes	TraesCS1A02G253200	2.7.9.1	pyruvate, phosphate dikinase			1				1		2
	TraesCS1B02G264900	2.7.9.1	pyruvate, phosphate dikinase			1				1		2
	TraesCS3B02G221800	6.2.1.5	succinate---CoA ligase (ADP-forming)			1				1		2
	TraesCS1A02G253400	2.7.9.1	pyruvate, phosphate dikinase			1				1		2
	TraesCS1D02G252900	2.7.9.1	pyruvate, phosphate dikinase			1				1		2
	TraesCS5A02G407700	1.1.1.37	malate dehydrogenase					1				1
	TraesCS3D02G195700	6.2.1.5	succinate---CoA ligase (ADP-forming)							1		1
	TraesCS1D02G231000	4.2.1.17	enoyl-CoA hydratase			1						1
	TraesCS5A02G411200	1.3.5.1	succinate dehydrogenase				1					1
	TraesCS5A02G189800	1.3.5.1	succinate dehydrogenase							1		1
	TraesCS5D02G201100	1.3.5.1	succinate dehydrogenase							1		1
	TraesCS1B02G243300	4.2.1.17	enoyl-CoA hydratase			1						1
	TraesCS5B02G463700	6.2.1.1	acetate---CoA ligase							1		1
	TraesCS2B02G307300	6.2.1.1	acetate---CoA ligase			1						1
	TraesCS5D02G417600	1.1.1.37	malate dehydrogenase				1					1
	TraesCS2D02G068100	6.4.1.2	acetyl-CoA carboxylase							1		1
	TraesCS3A02G193900	6.2.1.5	succinate---CoA ligase (ADP-forming)			1						1
Nitrogen metabolism	TraesCS7D02G523900	4.2.1.1	carbonic anhydrase								1	1
	TraesCS4D02G296200	4.2.1.104	cyanase					1				1
	TraesCS4D02G047400	6.3.1.2	glutamine synthetase			1						1
	TraesCS1D02G141800	6.3.1.2	glutamine synthetase			1						1
	TraesCS6D02G065600	6.3.1.2	glutamine synthetase							1		1
	TraesCS2B02G528300	6.3.1.2	glutamine synthetase				1					1
	TraesCS4B02G240900	6.3.1.2	glutamine synthetase			1						1
	TraesCS3A02G230100	4.2.1.1	carbonic anhydrase			1						1
	TraesCS4D02G240700	6.3.1.2	glutamine synthetase			1						1
	TraesCS3D02G223200	4.2.1.1	carbonic anhydrase			1						1
	TraesCS6A02G298100	6.3.1.2	glutamine synthetase			1						1
	TraesCS4A02G063800	6.3.1.2	glutamine synthetase			1						1
	TraesCS7D02G523800	4.2.1.1	carbonic anhydrase			1						1
	TraesCS4A02G266900	6.3.1.2	glutamine synthetase			1						1
	TraesCS1B02G158600	6.3.1.2	glutamine synthetase							1		1
	TraesCS4B02G047400	6.3.1.2	glutamine synthetase			1						1
Oxidative phosphorylation	TraesCS2A02G502400	7.1.2.1	P-type H+-exporting transporter								1	1
	TraesCS6A02G076300	1.6.99.3	#N/A				1					1
	TraesCS5A02G411200	1.3.5.1	succinate dehydrogenase				1					1
	TraesCS2B02G530500	7.1.2.1	P-type H+-exporting transporter								1	1
	TraesCS6D02G252400	3.6.1.1	inorganic diphosphatase			1						1
	TraesCS2D02G503000	7.1.2.1	P-type H+-exporting transporter								1	1
	TraesCS5A02G189800	1.3.5.1	succinate dehydrogenase							1		1
	TraesCS3A02G534500	3.6.1.1	inorganic diphosphatase			1						1
	TraesCS5D02G201100	1.3.5.1	succinate dehydrogenase							1		1
	TraesCS3B02G186000	7.1.2.2	H+-transporting two-sector ATPase								1	1
	TraesCS6A02G202900	7.1.1.8	quinol---cytochrome-c reductase			1						1
	TraesCS3B02G280000	7.1.2.2	H+-transporting two-sector ATPase								1	1
	TraesCSU02G073200	7.1.2.1	P-type H+-exporting transporter			1						1
	TraesCS3D02G539900	3.6.1.1	inorganic diphosphatase								1	1
	TraesCS3D02G540100	3.6.1.1	inorganic diphosphatase			1						1
Sulfur metabolism	TraesCS6B02G217200	2.5.1.47	cysteine synthase					1				1
	TraesCS5B02G387300	2.7.7.4	sulfate adenylyltransferase							1		1
	TraesCS1A02G353800	2.3.1.30	serine O-acetyltransferase					1				1
	TraesCS5B02G064500	2.8.1.1	thiosulfate sulfurtransferase				1					1
Photosynthesis	TraesCS3B02G280000	7.1.2.2	H+-transporting two-sector ATPase								1	1
	TraesCS3B02G186000	7.1.2.2	H+-transporting two-sector ATPase								1	1
	TraesCS2A02G252800	1.18.1.2	ferredoxin---NADP+ reductase								1	1
	TraesCS2D02G253400	1.18.1.2	ferredoxin---NADP+ reductase								1	1
Metabolism of cofactors and vitamins
Thiamine metabolism	TraesCS3B02G155300	2.7.4.3	adenylate kinase		1		1		1		1	4
	TraesCS3A02G137600	2.7.4.3	adenylate kinase				1		1		1	3
	TraesCS3D02G138500	2.7.4.3	adenylate kinase				1				1	2
	TraesCS5D02G186700	3.1.3.2	acid phosphatase				1				1	2
	TraesCS7A02G382500	2.7.4.3	adenylate kinase				1				1	2
	TraesCS4D02G021400	4.1.99.17	phosphomethylpyrimidine synthase				1				1	2
	TraesCS4B02G023800	4.1.99.17	phosphomethylpyrimidine synthase								1	1
	TraesCS5D02G136600	3.1.3.2	acid phosphatase				1					1
	TraesCS7B02G285200	2.7.4.3	adenylate kinase								1	1
	TraesCS7D02G378900	2.7.4.3	adenylate kinase								1	1
	TraesCS4A02G073800	3.1.3.2	acid phosphatase								1	1
	TraesCS7D02G507900	3.1.3.2	acid phosphatase								1	1
	TraesCS7B02G216500	2.7.4.3	adenylate kinase				1					1
	TraesCS5A02G329200	3.1.3.2	acid phosphatase							1		1
	TraesCS4B02G324400	2.7.4.3	adenylate kinase				1					1
	TraesCS5B02G329300	3.1.3.2	acid phosphatase			1						1
	TraesCS2B02G579200	2.7.4.3	adenylate kinase				1					1
	TraesCS5A02G182300	3.1.3.2	acid phosphatase								1	1
Folate biosynthesis	TraesCSU02G129700	4.2.1.96	4a-hydroxytetrahydrobiopterin dehydratase				1				1	2
	TraesCS7B02G315700	4.1.99.12	3,4-dihydroxy-2-butanone-4-phosphate synthase				1				1	2
	TraesCS7A02G415600	4.1.99.12	3,4-dihydroxy-2-butanone-4-phosphate synthase				1				1	2
	TraesCS5A02G545700	4.2.1.96	4a-hydroxytetrahydrobiopterin dehydratase				1				1	2
	TraesCS7D02G457800	2.8.1.9	molybdenum cofactor sulfurtransferase				1					1
	TraesCS1B02G350700	3.4.19.9	folate gamma-glutamyl hydrolase								1	1
	TraesCS3D02G167700	4.1.3.38	aminodeoxychorismate lyase			1						1
	TraesCS4B02G379500	4.2.1.96	4a-hydroxytetrahydrobiopterin dehydratase								1	1
	TraesCS2B02G521000	3.5.4.16	GTP cyclohydrolase I				1					1
	TraesCS1B02G057900	4.1.2.25	dihydroneopterin aldolase								1	1
	TraesCS2B02G547000	1.5.1.3	dihydrofolate reductase			1						1
	TraesCS5D02G070900	4.1.99.22	GTP 3',8-cyclase				1					1
	TraesCS5D02G199800	2.8.1.12	molybdopterin synthase								1	1
Terpenoid backbone biosynthesis	TraesCS2B02G239200	5.3.3.2	isopentenyl-diphosphate Delta-isomerase				1				1	2
	TraesCS7A02G248800	1.1.1.34	hydroxymethylglutaryl-CoA reductase (NADPH)				1					1
	TraesCS7D02G247800	1.1.1.34	hydroxymethylglutaryl-CoA reductase (NADPH)								1	1
	TraesCS2D02G220000	5.3.3.2	isopentenyl-diphosphate Delta-isomerase					1				1
	TraesCS7A02G056000	1.1.1.267	1-deoxy-D-xylulose-5-phosphate reductoisomerase							1		1
	TraesCS3D02G186200	1.3.1.83	geranylgeranyl diphosphate reductase							1		1
	TraesCS7D02G050900	1.1.1.267	1-deoxy-D-xylulose-5-phosphate reductoisomerase							1		1
	TraesCS4A02G442600	1.1.1.267	1-deoxy-D-xylulose-5-phosphate reductoisomerase							1		1
	TraesCS7D02G269600	2.3.3.10	hydroxymethylglutaryl-CoA synthase			1						1
	TraesCS5A02G522100	2.3.3.10	hydroxymethylglutaryl-CoA synthase							1		1
	TraesCS5D02G277500	1.1.1.34	hydroxymethylglutaryl-CoA reductase (NADPH)				1					1
Porphyrin and chlorophyll metabolism	TraesCS1D02G168700	1.3.1.33	protochlorophyllide reductase				1				1	2
	TraesCS5A02G063800	4.99.1.3	sirohydrochlorin cobaltochelatase			1						1
	TraesCS1B02G191200	1.2.1.70	glutamyl-tRNA reductase				1					1
	TraesCS1A02G171000	1.3.1.33	protochlorophyllide reductase								1	1
	TraesCS2D02G425000	1.3.3.3	coproporphyrinogen oxidase				1					1
	TraesCS3A02G191700	1.14.13.81	magnesium-protoporphyrin IX monomethyl ester (oxidative) cyclase								1	1
	TraesCS3D02G194300	1.14.13.81	magnesium-protoporphyrin IX monomethyl ester (oxidative) cyclase								1	1
	TraesCS2A02G426900	1.3.3.3	coproporphyrinogen oxidase				1					1
	TraesCS6D02G085400	2.5.1.141	heme o synthase						1			1
	TraesCS2B02G447300	1.3.3.3	coproporphyrinogen oxidase				1					1
	TraesCS2B02G593000	1.3.1.33	protochlorophyllide reductase								1	1
Riboflavin metabolism	TraesCS5D02G186700	3.1.3.2	acid phosphatase				1				1	2
	TraesCS7B02G315700	4.1.99.12	3,4-dihydroxy-2-butanone-4-phosphate synthase				1				1	2
	TraesCS7A02G415600	4.1.99.12	3,4-dihydroxy-2-butanone-4-phosphate synthase				1				1	2
	TraesCS4A02G073800	3.1.3.2	acid phosphatase								1	1
	TraesCS5A02G182300	3.1.3.2	acid phosphatase								1	1
	TraesCS5A02G329200	3.1.3.2	acid phosphatase							1		1
	TraesCS7D02G507900	3.1.3.2	acid phosphatase								1	1
	TraesCS5B02G329300	3.1.3.2	acid phosphatase			1						1
	TraesCS5D02G136600	3.1.3.2	acid phosphatase				1					1
Ubiquinone and other terpenoidquinone biosynthesis	TraesCS4A02G301600	2.1.1.295	2-methyl-6-phytyl-1,4-hydroquinone methyltransferase			1				1		2
	TraesCS6B02G265600	2.1.1.295	2-methyl-6-phytyl-1,4-hydroquinone methyltransferase				1					1
	TraesCS5B02G189100	5.4.4.2	isochorismate synthase				1					1
	TraesCS2B02G146000	1.6.5.2	NAD(P)H dehydrogenase (quinone)							1		1
	TraesCS4B02G013100	2.1.1.295	2-methyl-6-phytyl-1,4-hydroquinone methyltransferase			1						1
Vitamin B6 metabolism	TraesCS4D02G353700	1.4.3.5	pyridoxal 5'-phosphate synthase			1						1
	TraesCS5D02G069700	2.7.1.35	pyridoxal kinase								1	1
	TraesCS5A02G529000	1.4.3.5	pyridoxal 5'-phosphate synthase							1		1
	TraesCS4A02G013200	4.3.3.6	pyridoxal 5'-phosphate synthase (glutamine hydrolysing)								1	1
	TraesCS3A02G259700	4.2.3.1	threonine synthase							1		1
	TraesCS4A02G032100	2.6.1.52	phosphoserine transaminase					1				1
Sesquiterpenoid and triterpenoid biosynthesis	TraesCS5D02G465000	2.5.1.21	squalene synthase				1				1	2
	TraesCS5A02G454500	2.5.1.21	squalene synthase				1				1	2
	TraesCS4A02G059900	1.14.14.17	squalene monooxygenase				1					1
	TraesCS4D02G236900	1.14.14.17	squalene monooxygenase								1	1
One carbon pool by folate	TraesCS2A02G493700	2.1.2.1	glycine hydroxymethyltransferase			1				1		2
	TraesCS2D02G493600	2.1.2.1	glycine hydroxymethyltransferase							1		1
	TraesCS2B02G547000	1.5.1.3	dihydrofolate reductase			1						1
	TraesCS1A02G218700	2.1.2.1	glycine hydroxymethyltransferase								1	1
	TraesCS2B02G521700	2.1.2.1	glycine hydroxymethyltransferase			1						1
Pantothenate and CoA biosynthesis	TraesCS6A02G218300	2.2.1.6	acetolactate synthase							1		1
	TraesCS6B02G247900	2.2.1.6	acetolactate synthase							1		1
	TraesCS6A02G288000	2.2.1.6	acetolactate synthase							1		1
	TraesCS1D02G211700	2.6.1.42	branched-chain-amino-acid transaminase			1						1
	TraesCS1A02G411900	1.1.1.86	ketol-acid reductoisomerase (NADP+)								1	1
	TraesCS3A02G169900	2.7.1.24	dephospho-CoA kinase			1						1
Carotenoid biosynthesis	TraesCS2A02G238400	1.3.5.6	9,9'-dicis-zeta-carotene desaturase			1				1		2
	TraesCS2D02G236500	1.3.5.6	9,9'-dicis-zeta-carotene desaturase			1				1		2
	TraesCS7A02G317900	5.2.1.14	beta-carotene isomerase								1	1
Lipoic acid metabolism	TraesCS3A02G297700	2.8.1.8	lipoyl synthase	1								1
	TraesCS4B02G176600	2.3.1.181	lipoyl(octanoyl) transferase								1	1
	TraesCS4A02G128200	2.3.1.181	lipoyl(octanoyl) transferase								1	1
Nicotinate and nicotinamide metabolism	TraesCS3A02G495300	2.7.1.23	NAD+ kinase			1						1
	TraesCS5B02G517900	6.3.4.21	nicotinate phosphoribosyltransferase			1						1
	TraesCS5A02G355300	6.3.4.21	nicotinate phosphoribosyltransferase							1		1
Geraniol degradation	TraesCS1D02G231000	4.2.1.17	enoyl-CoA hydratase			1						1
	TraesCS1B02G243300	4.2.1.17	enoyl-CoA hydratase			1						1
Limonene and pinene degradation	TraesCS1D02G231000	4.2.1.17	enoyl-CoA hydratase			1						1
	TraesCS1B02G243300	4.2.1.17	enoyl-CoA hydratase			1						1
Zeatin biosynthesis	TraesCS3A02G311000	1.5.99.12	cytokinin dehydrogenase								1	1
Biotin metabolism	TraesCS6A02G160100	6.3.3.3	dethiobiotin synthase								1	1
Biosynthesis of other secondary metabolites
Phenylpropanoid biosynthesis	TraesCS3B02G034300	1.11.1.7	peroxidase			1				1		2
	TraesCS2B02G124300	1.11.1.7	peroxidase			1				1		2
	TraesCS4B02G176900	1.11.1.7	peroxidase			1				1		2
	TraesCS2A02G574400	1.11.1.7	peroxidase			1				1		2
	TraesCS2D02G108500	1.11.1.7	peroxidase			1				1		2
	TraesCS7B02G099800	1.11.1.7	peroxidase				1					1
	TraesCS4D02G178600	1.11.1.7	peroxidase							1		1
	TraesCS3D02G516900	1.11.1.7	peroxidase			1						1
	TraesCS2A02G572700	1.11.1.7	peroxidase			1						1
	TraesCS6B02G042600	1.11.1.7	peroxidase						1			1
	TraesCS2A02G573500	1.11.1.7	peroxidase								1	1
	TraesCS2A02G572600	1.11.1.7	peroxidase							1		1
	TraesCS2A02G573700	1.11.1.7	peroxidase			1						1
	TraesCS2A02G381000	4.3.1.24	phenylalanine ammonia-lyase								1	1
	TraesCS1B02G095800	1.11.1.7	peroxidase								1	1
	TraesCS6A02G029800	1.11.1.7	peroxidase						1			1
	TraesCS2B02G098400	1.11.1.7	peroxidase							1		1
	TraesCS7A02G339600	1.11.1.7	peroxidase								1	1
	TraesCS1D02G318800	1.11.1.7	peroxidase								1	1
	TraesCS7D02G212900	1.11.1.7	peroxidase				1					1
	TraesCS2B02G124600	1.11.1.7	peroxidase		1							1
	TraesCS3D02G031800	1.11.1.7	peroxidase							1		1
	TraesCS2B02G125800	1.11.1.7	peroxidase			1						1
	TraesCS4A02G389000	1.11.1.7	peroxidase			1						1
	TraesCS2B02G372500	1.11.1.7	peroxidase								1	1
	TraesCS4D02G116600	1.11.1.7	peroxidase			1						1
	TraesCS2B02G398200	4.3.1.24	phenylalanine ammonia-lyase			1						1
	TraesCS4D02G342600	1.11.1.7	peroxidase					1				1
	TraesCS2B02G614100	1.11.1.7	peroxidase								1	1
	TraesCS6A02G222800	4.3.1.24	phenylalanine ammonia-lyase								1	1
	TraesCS2B02G615100	1.11.1.7	peroxidase							1		1
	TraesCS7A02G070900	1.11.1.7	peroxidase			1						1
	TraesCS2D02G107900	1.11.1.7	peroxidase						1			1
	TraesCS7A02G477100	1.11.1.7	peroxidase								1	1
	TraesCS1A02G037800	4.3.1.24	phenylalanine ammonia-lyase			1						1
	TraesCS7D02G084900	1.11.1.7	peroxidase							1		1
	TraesCS2D02G153100	1.11.1.7	peroxidase								1	1
	TraesCS7D02G369900	1.11.1.7	peroxidase			1						1
	TraesCS2A02G084100	1.11.1.7	peroxidase					1				1
	TraesCS3B02G578000	1.11.1.7	peroxidase			1						1
Isoquinoline alkaloid biosynthesis	TraesCS7A02G353500	2.6.1.1	aspartate transaminase				1				1	2
	TraesCS6A02G018600	2.6.1.1	aspartate transaminase				1				1	2
	TraesCS2A02G468500	1.10.3.1	catechol oxidase							1		1
	TraesCS7D02G369300	2.6.1.1	aspartate transaminase				1					1
	TraesCS7B02G274100	2.6.1.1	aspartate transaminase				1					1
	TraesCS2A02G468200	1.10.3.1	catechol oxidase			1						1
	TraesCS2B02G491100	1.10.3.1	catechol oxidase			1						1
	TraesCS6B02G026900	2.6.1.1	aspartate transaminase				1					1
Flavonoid biosynthesis	TraesCS7D02G165800	5.5.1.6	chalcone isomerase								1	1
	TraesCS6A02G337200	5.5.1.6	chalcone isomerase				1					1
	TraesCS5A02G475600	5.5.1.6	chalcone isomerase					1				1
	TraesCS2B02G048400	2.3.1.74	chalcone synthase			1						1
	TraesCS7A02G163700	5.5.1.6	chalcone isomerase				1					1
	TraesCS2B02G558400	2.3.1.74	chalcone synthase			1						1
	TraesCS1A02G036200	5.5.1.6	chalcone isomerase								1	1
	TraesCS2D02G530600	2.3.1.74	chalcone synthase			1						1
Streptomycin biosynthesis	TraesCS3B02G525400	2.7.1.1	hexokinase				1				1	2
	TraesCS3D02G110300	2.7.1.1	hexokinase							1		1
	TraesCS1A02G122800	2.7.1.1	hexokinase			1						1
	TraesCS1B02G366400	2.7.1.1	hexokinase							1		1
	TraesCS3D02G475600	2.7.1.1	hexokinase				1					1
	TraesCS3A02G108500	2.7.1.1	hexokinase			1						1
	TraesCS3A02G480900	2.7.1.1	hexokinase				1					1
Neomycin, kanamycin and gentamicin biosynthesis	TraesCS3B02G525400	2.7.1.1	hexokinase				1				1	2
	TraesCS3D02G110300	2.7.1.1	hexokinase							1		1
	TraesCS1A02G122800	2.7.1.1	hexokinase			1						1
	TraesCS1B02G366400	2.7.1.1	hexokinase							1		1
	TraesCS3D02G475600	2.7.1.1	hexokinase				1					1
	TraesCS3A02G108500	2.7.1.1	hexokinase			1						1
	TraesCS3A02G480900	2.7.1.1	hexokinase				1					1
Tropane, piperidine and pyridine alkaloid biosynthesis	TraesCS6A02G018600	2.6.1.1	aspartate transaminase				1				1	2
	TraesCS7A02G353500	2.6.1.1	aspartate transaminase				1				1	2
	TraesCS6B02G026900	2.6.1.1	aspartate transaminase				1					1
	TraesCS7D02G369300	2.6.1.1	aspartate transaminase				1					1
	TraesCS7B02G274100	2.6.1.1	aspartate transaminase				1					1
Novobiocin biosynthesis	TraesCS6A02G018600	2.6.1.1	aspartate transaminase				1				1	2
	TraesCS7A02G353500	2.6.1.1	aspartate transaminase				1				1	2
	TraesCS6B02G026900	2.6.1.1	aspartate transaminase				1					1
	TraesCS7D02G369300	2.6.1.1	aspartate transaminase				1					1
	TraesCS7B02G274100	2.6.1.1	aspartate transaminase				1					1
Monobactam biosynthesis	TraesCS5D02G534600	2.7.2.4	aspartate kinase				1				1	2
	TraesCS5D02G407800	1.2.1.11	aspartate-semialdehyde dehydrogenase				1					1
	TraesCS5D02G487000	2.7.2.4	aspartate kinase				1					1
	TraesCS5B02G387300	2.7.7.4	sulfate adenylyltransferase							1		1
	TraesCS5A02G398300	1.2.1.11	aspartate-semialdehyde dehydrogenase				1					1
	TraesCS5B02G403400	1.2.1.38	N-acetyl-gamma-glutamyl-phosphate reductase				1					1
Carbapenem biosynthesis	TraesCS1A02G281400	1.2.1.41	glutamate-5-semialdehyde dehydrogenase			1				1		2
	TraesCS3A02G363700	1.2.1.41	glutamate-5-semialdehyde dehydrogenase								1	1
Phenazine biosynthesis	TraesCS2D02G326400	4.1.3.27	anthranilate synthase							1		1
	TraesCS4B02G214500	4.1.3.27	anthranilate synthase							1		1
	TraesCS4A02G089800	4.1.3.27	anthranilate synthase							1		1
Caffeine metabolism	TraesCS3A02G376400	1.7.3.3	factor-independent urate hydroxylase			1						1
Aflatoxin biosynthesis	TraesCS2D02G068100	6.4.1.2	acetyl-CoA carboxylase							1		1
Glucosinolate biosynthesis	TraesCS1D02G211700	2.6.1.42	branched-chain-amino-acid transaminase			1						1
Biosynthesis of various secondary metabolites	TraesCS1A02G353800	2.3.1.30	serine O-acetyltransferase					1				1
Signal transduction
mTOR signaling pathway	TraesCS7B02G322900	2.7.11.24	mitogen-activated protein kinase			1				1		2
	TraesCS7A02G410700	2.7.11.24	mitogen-activated protein kinase				1				1	2
	TraesCS7D02G414700	2.7.11.24	mitogen-activated protein kinase			1				1		2
	TraesCS4D02G126200	2.7.11.1	non-specific serine/threonine protein kinase				1				1	2
	TraesCS5B02G146500	2.7.11.1	non-specific serine/threonine protein kinase								1	1
	TraesCS6B02G412400	2.7.11.1	non-specific serine/threonine protein kinase				1					1
	TraesCS6A02G099600	2.7.11.24	mitogen-activated protein kinase							1		1
	TraesCS1B02G431400	2.7.11.24	mitogen-activated protein kinase							1		1
	TraesCS7B02G203800	2.7.11.1	non-specific serine/threonine protein kinase				1					1
	TraesCS2A02G098300	2.7.11.1	non-specific serine/threonine protein kinase				1					1
	TraesCS5D02G144800	2.7.11.1	non-specific serine/threonine protein kinase								1	1
	TraesCS2D02G217400	2.7.11.1	non-specific serine/threonine protein kinase				1					1
	TraesCS6B02G127800	2.7.11.24	mitogen-activated protein kinase					1				1
	TraesCS2D02G364200	2.7.11.1	non-specific serine/threonine protein kinase			1						1
	TraesCS1B02G142300	2.7.11.1	non-specific serine/threonine protein kinase			1						1
	TraesCS3B02G107000	2.7.11.1	non-specific serine/threonine protein kinase								1	1
	TraesCS7B02G331800	2.7.11.1	non-specific serine/threonine protein kinase				1					1
	TraesCS3B02G544300	2.7.11.1	non-specific serine/threonine protein kinase			1						1
	TraesCS5B02G295300	2.7.11.24	mitogen-activated protein kinase								1	1
	TraesCS3D02G109700	2.7.11.1	non-specific serine/threonine protein kinase							1		1
	TraesCS6A02G000500	2.7.11.1	non-specific serine/threonine protein kinase				1					1
	TraesCS3D02G296000	2.7.11.1	non-specific serine/threonine protein kinase								1	1
	TraesCS6A02G374700	2.7.11.1	non-specific serine/threonine protein kinase				1					1
	TraesCS3D02G316400	2.7.11.1	non-specific serine/threonine protein kinase						1			1
	TraesCS6B02G270400	2.7.11.1	non-specific serine/threonine protein kinase							1		1
	TraesCS4B02G120400	2.7.11.1	non-specific serine/threonine protein kinase						1			1
	TraesCS6D02G358600	2.7.11.1	non-specific serine/threonine protein kinase				1					1
	TraesCS4B02G178100	2.7.11.1	non-specific serine/threonine protein kinase								1	1
	TraesCS7A02G422500	2.7.11.24	mitogen-activated protein kinase							1		1
	TraesCS7D02G231000	2.7.11.1	non-specific serine/threonine protein kinase								1	1
	TraesCS1B02G347100	2.7.11.1	non-specific serine/threonine protein kinase								1	1
	TraesCS1A02G100400	2.7.11.1	non-specific serine/threonine protein kinase			1						1
	TraesCS1B02G372400	2.7.11.1	non-specific serine/threonine protein kinase								1	1
	TraesCS1A02G077200	2.7.11.1	non-specific serine/threonine protein kinase				1					1
	TraesCS7D02G414900	2.7.11.24	mitogen-activated protein kinase			1						1
	TraesCS4D02G179700	2.7.11.1	non-specific serine/threonine protein kinase						1			1
	TraesCS5B02G004300	2.7.11.1	non-specific serine/threonine protein kinase							1		1
PI3KAkt signaling pathway	TraesCS4D02G126200	2.7.11.1	non-specific serine/threonine protein kinase				1				1	2
	TraesCS6B02G412400	2.7.11.1	non-specific serine/threonine protein kinase				1					1
	TraesCS5D02G144800	2.7.11.1	non-specific serine/threonine protein kinase								1	1
	TraesCS1A02G100400	2.7.11.1	non-specific serine/threonine protein kinase			1						1
	TraesCS7D02G231000	2.7.11.1	non-specific serine/threonine protein kinase								1	1
	TraesCS1B02G142300	2.7.11.1	non-specific serine/threonine protein kinase			1						1
	TraesCS5B02G004300	2.7.11.1	non-specific serine/threonine protein kinase							1		1
	TraesCS1B02G347100	2.7.11.1	non-specific serine/threonine protein kinase								1	1
	TraesCS6A02G374700	2.7.11.1	non-specific serine/threonine protein kinase				1					1
	TraesCS1B02G372400	2.7.11.1	non-specific serine/threonine protein kinase								1	1
	TraesCS7B02G203800	2.7.11.1	non-specific serine/threonine protein kinase				1					1
	TraesCS2A02G098300	2.7.11.1	non-specific serine/threonine protein kinase				1					1
	TraesCS4B02G178100	2.7.11.1	non-specific serine/threonine protein kinase								1	1
	TraesCS2D02G217400	2.7.11.1	non-specific serine/threonine protein kinase				1					1
	TraesCS4D02G179700	2.7.11.1	non-specific serine/threonine protein kinase						1			1
	TraesCS2D02G364200	2.7.11.1	non-specific serine/threonine protein kinase			1						1
	TraesCS5B02G146500	2.7.11.1	non-specific serine/threonine protein kinase								1	1
	TraesCS3B02G107000	2.7.11.1	non-specific serine/threonine protein kinase								1	1
	TraesCS6A02G000500	2.7.11.1	non-specific serine/threonine protein kinase				1					1
	TraesCS3B02G544300	2.7.11.1	non-specific serine/threonine protein kinase			1						1
	TraesCS6B02G270400	2.7.11.1	non-specific serine/threonine protein kinase							1		1
	TraesCS3D02G109700	2.7.11.1	non-specific serine/threonine protein kinase							1		1
	TraesCS6D02G358600	2.7.11.1	non-specific serine/threonine protein kinase				1					1
	TraesCS3D02G296000	2.7.11.1	non-specific serine/threonine protein kinase								1	1
	TraesCS7B02G331800	2.7.11.1	non-specific serine/threonine protein kinase				1					1
	TraesCS3D02G316400	2.7.11.1	non-specific serine/threonine protein kinase						1			1
	TraesCS1A02G077200	2.7.11.1	non-specific serine/threonine protein kinase				1					1
	TraesCS4B02G120400	2.7.11.1	non-specific serine/threonine protein kinase						1			1
Phosphatidylinositol signaling system	TraesCS5B02G082400	2.7.1.107	diacylglycerol kinase (ATP)				1				1	2
	TraesCS5A02G305400	2.7.1.134	inositol-tetrakisphosphate 1-kinase			1				1		2
	TraesCS5D02G312400	2.7.1.134	inositol-tetrakisphosphate 1-kinase			1				1		2
	TraesCS3D02G315700	2.7.1.107	diacylglycerol kinase (ATP)				1				1	2
	TraesCS2A02G479000	2.7.1.68	1-phosphatidylinositol-4-phosphate 5-kinase			1						1
	TraesCS5D02G089700	2.7.1.107	diacylglycerol kinase (ATP)				1					1
	TraesCS2B02G152700	2.7.1.68	1-phosphatidylinositol-4-phosphate 5-kinase							1		1
	TraesCS2D02G478300	2.7.1.68	1-phosphatidylinositol-4-phosphate 5-kinase							1		1
	TraesCS5A02G076300	2.7.1.107	diacylglycerol kinase (ATP)				1					1
	TraesCS3A02G315800	2.7.1.107	diacylglycerol kinase (ATP)								1	1
	TraesCS5B02G062000	2.7.1.137	phosphatidylinositol 3-kinase				1					1
	TraesCS5D02G160300	3.1.4.11	phosphoinositide phospholipase C				1					1
	TraesCS5B02G305900	2.7.1.134	inositol-tetrakisphosphate 1-kinase			1						1
	TraesCS1B02G209100	2.7.1.134	inositol-tetrakisphosphate 1-kinase					1				1
	TraesCS2B02G525900	2.7.1.158	inositol-pentakisphosphate 2-kinase							1		1
	TraesCS1A02G330900	2.7.1.134	inositol-tetrakisphosphate 1-kinase			1						1
	TraesCS7D02G542800	2.7.1.68	1-phosphatidylinositol-4-phosphate 5-kinase							1		1
	TraesCS4D02G027800	2.7.4.24	diphosphoinositol-pentakisphosphate kinase								1	1
	TraesCS4D02G039700	2.7.1.68	1-phosphatidylinositol-4-phosphate 5-kinase							1		1
Nucleotide metabolism
Purine metabolism	TraesCS3B02G155300	2.7.4.3	adenylate kinase		1		1		1		1	4
	TraesCS3A02G137600	2.7.4.3	adenylate kinase				1		1		1	3
	TraesCS5A02G131100	2.7.1.40	pyruvate kinase				1				1	2
	TraesCS1B02G238200	3.5.4.6	AMP deaminase			1				1		2
	TraesCS6D02G212000	2.7.1.20	adenosine kinase			1				1		2
	TraesCS1B02G464900	3.6.1.3	#N/A					1			1	2
	TraesCS3D02G138500	2.7.4.3	adenylate kinase				1				1	2
	TraesCS1D02G226400	3.5.4.6	AMP deaminase			1				1		2
	TraesCS5D02G253900	6.3.2.6	phosphoribosylaminoimidazolesuccinocarboxamide synthase			1				1		2
	TraesCS2D02G311500	3.5.3.26	(S)-ureidoglycine aminohydrolase				1				1	2
	TraesCS7A02G204800	1.17.4.1	ribonucleoside-diphosphate reductase			1				1		2
	TraesCS7A02G382500	2.7.4.3	adenylate kinase				1				1	2
	TraesCS7B02G031500	1.17.4.1	ribonucleoside-diphosphate reductase			1				1		2
	TraesCS1A02G257200	3.6.1.3	#N/A					1			1	2
	TraesCS7D02G207800	1.17.4.1	ribonucleoside-diphosphate reductase			1				1		2
	TraesCS1A02G225000	3.5.4.6	AMP deaminase			1				1		2
	TraesCS1A02G430100	3.6.1.3	#N/A								1	1
	TraesCS2A02G313000	3.5.3.26	(S)-ureidoglycine aminohydrolase								1	1
	TraesCS6B02G251600	2.4.2.7	adenine phosphoribosyltransferase			1						1
	TraesCS1D02G396100	2.7.1.40	pyruvate kinase								1	1
	TraesCS7B02G216500	2.7.4.3	adenylate kinase				1					1
	TraesCS3A02G312300	4.1.1.21	phosphoribosylaminoimidazole carboxylase			1						1
	TraesCS5D02G509100	6.3.3.1	phosphoribosylformylglycinamidine cyclo-ligase					1				1
	TraesCS3A02G376400	1.7.3.3	factor-independent urate hydroxylase			1						1
	TraesCS6D02G204800	2.4.2.7	adenine phosphoribosyltransferase			1						1
	TraesCS1D02G439200	3.6.1.3	#N/A					1				1
	TraesCS2B02G579200	2.7.4.3	adenylate kinase				1					1
	TraesCS1D02G439300	3.6.1.3	#N/A					1				1
	TraesCS7D02G130500	1.17.4.1	ribonucleoside-diphosphate reductase							1		1
	TraesCS4B02G107200	2.7.1.40	pyruvate kinase			1						1
	TraesCS5D02G379100	3.6.1.13	ADP-ribose diphosphatase								1	1
	TraesCS7D02G378900	2.7.4.3	adenylate kinase								1	1
	TraesCS6A02G223400	2.7.1.20	adenosine kinase			1						1
	TraesCS4B02G324400	2.7.4.3	adenylate kinase				1					1
	TraesCS6B02G257900	2.7.1.20	adenosine kinase			1						1
	TraesCS5A02G074200	3.6.1.3	#N/A								1	1
	TraesCS2A02G221500	3.6.1.3	#N/A								1	1
	TraesCS1D02G439400	3.6.1.3	#N/A					1				1
	TraesCS2B02G330100	3.5.3.26	(S)-ureidoglycine aminohydrolase								1	1
	TraesCS5B02G372000	3.6.1.13	ADP-ribose diphosphatase								1	1
	TraesCS7B02G112000	1.17.4.1	ribonucleoside-diphosphate reductase							1		1
	TraesCS5B02G387300	2.7.7.4	sulfate adenylyltransferase							1		1
	TraesCS7B02G285200	2.7.4.3	adenylate kinase								1	1
	TraesCS5D02G087900	3.6.1.3	#N/A								1	1
	TraesCS2B02G595300	3.5.2.5	allantoinase							1		1
	TraesCS5D02G138800	2.7.1.40	pyruvate kinase								1	1
	TraesCS1D02G439500	3.6.1.3	#N/A					1				1
	TraesCS4B02G180400	4.3.2.2	adenylosuccinate lyase							1		1
Pyrimidine metabolism	TraesCS3B02G155300	2.7.4.3	adenylate kinase		1		1		1		1	4
	TraesCS3A02G137600	2.7.4.3	adenylate kinase				1		1		1	3
	TraesCS7A02G204800	1.17.4.1	ribonucleoside-diphosphate reductase			1				1		2
	TraesCS7B02G031500	1.17.4.1	ribonucleoside-diphosphate reductase			1				1		2
	TraesCS7D02G207800	1.17.4.1	ribonucleoside-diphosphate reductase			1				1		2
	TraesCS3D02G138500	2.7.4.3	adenylate kinase				1				1	2
	TraesCS3B02G270600	3.6.1.23	dUTP diphosphatase				1					1
	TraesCS7B02G112000	1.17.4.1	ribonucleoside-diphosphate reductase							1		1
	TraesCS2B02G547000	1.5.1.3	dihydrofolate reductase			1						1
	TraesCS3D02G494000	2.4.2.10	orotate phosphoribosyltransferase							1		1
	TraesCS7D02G130500	1.17.4.1	ribonucleoside-diphosphate reductase							1		1
	TraesCS4D02G017900	3.6.1.23	dUTP diphosphatase							1		1
	TraesCS1A02G411600	6.3.4.2	CTP synthase (glutamine hydrolysing)			1						1
	TraesCS1B02G441900	6.3.4.2	CTP synthase (glutamine hydrolysing)			1						1
Metabolism of other amino acids
Glutathione metabolism	TraesCS7B02G031500	1.17.4.1	ribonucleoside-diphosphate reductase			1				1		2
	TraesCS6D02G195700	1.1.1.49	glucose-6-phosphate dehydrogenase (NADP+)			1				1		2
	TraesCS7D02G207800	1.17.4.1	ribonucleoside-diphosphate reductase			1				1		2
	TraesCS2D02G154300	1.11.1.15	#N/A			1				1		2
	TraesCS7A02G204800	1.17.4.1	ribonucleoside-diphosphate reductase			1				1		2
	TraesCS4A02G025200	1.8.1.7	glutathione-disulfide reductase				1				1	2
	TraesCS7B02G065200	1.11.1.15	#N/A				1				1	2
	TraesCS4A02G398300	2.5.1.16	spermidine synthase			1				1		2
	TraesCS5D02G177100	2.5.1.16	spermidine synthase				1				1	2
	TraesCS5A02G172600	2.5.1.16	spermidine synthase				1				1	2
	TraesCS6B02G092200	4.3.2.7	glutathione-specific gamma-glutamylcyclotransferase					1				1
	TraesCS3B02G152200	2.5.1.18	glutathione transferase			1						1
	TraesCS7A02G092300	1.1.1.44	phosphogluconate dehydrogenase (NADP+-dependent, decarboxylating)			1						1
	TraesCS3D02G133100	2.5.1.18	glutathione transferase			1						1
	TraesCS7D02G130500	1.17.4.1	ribonucleoside-diphosphate reductase							1		1
	TraesCS3D02G491400	1.1.1.44	phosphogluconate dehydrogenase (NADP+-dependent, decarboxylating)			1						1
	TraesCS6D02G065900	4.3.2.7	glutathione-specific gamma-glutamylcyclotransferase					1				1
	TraesCS1A02G102700	2.5.1.18	glutathione transferase							1		1
	TraesCS7B02G000300	2.5.1.18	glutathione transferase			1						1
	TraesCS4A02G126200	1.1.1.49	glucose-6-phosphate dehydrogenase (NADP+)							1		1
	TraesCS7B02G341200	6.3.2.3	glutathione synthase							1		1
	TraesCS1B02G097400	2.5.1.18	glutathione transferase								1	1
	TraesCS7D02G389700	1.11.1.15	#N/A							1		1
	TraesCS4A02G455900	1.1.1.44	phosphogluconate dehydrogenase (NADP+-dependent, decarboxylating)			1						1
	TraesCS6D02G016700	2.5.1.18	glutathione transferase								1	1
	TraesCS4D02G277400	1.8.1.7	glutathione-disulfide reductase								1	1
	TraesCS2B02G362700	1.1.1.49	glucose-6-phosphate dehydrogenase (NADP+)						1			1
	TraesCS5A02G024100	2.5.1.18	glutathione transferase			1						1
	TraesCS1A02G078800	2.5.1.18	glutathione transferase				1					1
	TraesCS7D02G479100	2.5.1.18	glutathione transferase					1				1
	TraesCS3A02G270300	1.11.1.15	#N/A			1						1
	TraesCS1A02G072000	6.3.2.2	glutamate---cysteine ligase				1					1
	TraesCS7B02G112000	1.17.4.1	ribonucleoside-diphosphate reductase							1		1
	TraesCS1B02G113700	2.5.1.18	glutathione transferase							1		1
	TraesCS7D02G030000	1.1.1.44	phosphogluconate dehydrogenase (NADP+-dependent, decarboxylating)			1						1
	TraesCS6A02G068300	4.3.2.7	glutathione-specific gamma-glutamylcyclotransferase					1				1
	TraesCS3B02G152300	2.5.1.18	glutathione transferase			1						1
	TraesCS6A02G211600	1.1.1.49	glucose-6-phosphate dehydrogenase (NADP+)							1		1
	TraesCS3B02G565200	1.1.1.44	phosphogluconate dehydrogenase (NADP+-dependent, decarboxylating)			1						1
	TraesCS6A02G357200	3.4.11.1	leucyl aminopeptidase			1						1
	TraesCS5D02G030000	2.5.1.18	glutathione transferase							1		1
Selenocompound metabolism	TraesCS5D02G031300	2.1.1.14	5-methyltetrahydropteroyltriglutamate---homocysteine S-methyltransferase			1				1		2
	TraesCS7A02G225400	1.8.1.9	thioredoxin-disulfide reductase								1	1
	TraesCS5B02G022800	2.1.1.14	5-methyltetrahydropteroyltriglutamate---homocysteine S-methyltransferase			1						1
	TraesCS1A02G013800	#N/A	#N/A			1						1
	TraesCS4A02G298700	2.1.1.14	5-methyltetrahydropteroyltriglutamate---homocysteine S-methyltransferase			1						1
	TraesCS1B02G017800	2.1.1.12	methionine S-methyltransferase							1		1
	TraesCS5B02G387300	2.7.7.4	sulfate adenylyltransferase							1		1
	TraesCS4B02G014700	2.1.1.14	5-methyltetrahydropteroyltriglutamate---homocysteine S-methyltransferase			1						1
	TraesCS7B02G301400	6.1.1.10	methionine---tRNA ligase					1				1
	TraesCS4D02G012900	2.1.1.14	5-methyltetrahydropteroyltriglutamate---homocysteine S-methyltransferase							1		1
	TraesCS5A02G024900	2.1.1.14	5-methyltetrahydropteroyltriglutamate---homocysteine S-methyltransferase			1						1
betaAlanine metabolism	TraesCS4B02G052300	4.1.1.15	glutamate decarboxylase					1				1
	TraesCS1B02G243300	4.2.1.17	enoyl-CoA hydratase			1						1
	TraesCS4D02G232700	4.1.1.15	glutamate decarboxylase								1	1
	TraesCS1D02G231000	4.2.1.17	enoyl-CoA hydratase			1						1
	TraesCS4A02G075600	4.1.1.15	glutamate decarboxylase								1	1
Cyanoamino acid metabolism	TraesCS2A02G493700	2.1.2.1	glycine hydroxymethyltransferase			1				1		2
	TraesCS1A02G218700	2.1.2.1	glycine hydroxymethyltransferase								1	1
	TraesCS2D02G493600	2.1.2.1	glycine hydroxymethyltransferase							1		1
	TraesCS2B02G521700	2.1.2.1	glycine hydroxymethyltransferase			1						1
Taurine and hypotaurine metabolism	TraesCS4A02G075600	4.1.1.15	glutamate decarboxylase								1	1
	TraesCS4D02G232700	4.1.1.15	glutamate decarboxylase								1	1
	TraesCS4B02G052300	4.1.1.15	glutamate decarboxylase					1				1
D-Alanine metabolism	TraesCS2A02G092400	6.3.2.4	D-alanine---D-alanine ligase							1		1
	TraesCS1D02G099200	5.1.1.1	alanine racemase				1					1
D-Glutamine and D-glutamate metabolism	TraesCS4A02G013200	4.3.3.6	pyridoxal 5'-phosphate synthase (glutamine hydrolysing)								1	1
Xenobiotics biodegradation and metabolism
Drug metabolism other enzymes	TraesCS3B02G155300	2.7.4.3	adenylate kinase		1		1		1		1	4
	TraesCS3A02G137600	2.7.4.3	adenylate kinase				1		1		1	3
	TraesCS7A02G204800	1.17.4.1	ribonucleoside-diphosphate reductase			1				1		2
	TraesCS7B02G031500	1.17.4.1	ribonucleoside-diphosphate reductase			1				1		2
	TraesCS7D02G207800	1.17.4.1	ribonucleoside-diphosphate reductase			1				1		2
	TraesCS3D02G138500	2.7.4.3	adenylate kinase				1				1	2
	TraesCS3B02G152200	2.5.1.18	glutathione transferase			1						1
	TraesCS7B02G000300	2.5.1.18	glutathione transferase			1						1
	TraesCS6D02G016700	2.5.1.18	glutathione transferase								1	1
	TraesCS1B02G097400	2.5.1.18	glutathione transferase								1	1
	TraesCS7B02G112000	1.17.4.1	ribonucleoside-diphosphate reductase							1		1
	TraesCS3B02G270600	3.6.1.23	dUTP diphosphatase				1					1
	TraesCS5D02G030000	2.5.1.18	glutathione transferase							1		1
	TraesCS3D02G133100	2.5.1.18	glutathione transferase			1						1
	TraesCS1B02G113700	2.5.1.18	glutathione transferase							1		1
	TraesCS7D02G479100	2.5.1.18	glutathione transferase					1				1
	TraesCS1A02G102700	2.5.1.18	glutathione transferase							1		1
	TraesCS1A02G078800	2.5.1.18	glutathione transferase				1					1
	TraesCS7D02G130500	1.17.4.1	ribonucleoside-diphosphate reductase							1		1
	TraesCS4D02G017900	3.6.1.23	dUTP diphosphatase							1		1
	TraesCS3B02G152300	2.5.1.18	glutathione transferase			1						1
	TraesCS5A02G024100	2.5.1.18	glutathione transferase			1						1
	TraesCS3D02G494000	2.4.2.10	orotate phosphoribosyltransferase							1		1
Metabolism of xenobiotics by cytochrome P450	TraesCS5A02G024100	2.5.1.18	glutathione transferase			1						1
	TraesCS7D02G479100	2.5.1.18	glutathione transferase					1				1
	TraesCS6D02G016700	2.5.1.18	glutathione transferase								1	1
	TraesCS1A02G102700	2.5.1.18	glutathione transferase							1		1
	TraesCS3D02G133100	2.5.1.18	glutathione transferase			1						1
	TraesCS1B02G097400	2.5.1.18	glutathione transferase								1	1
	TraesCS5D02G030000	2.5.1.18	glutathione transferase							1		1
	TraesCS1B02G113700	2.5.1.18	glutathione transferase							1		1
	TraesCS7B02G000300	2.5.1.18	glutathione transferase			1						1
	TraesCS3B02G152200	2.5.1.18	glutathione transferase			1						1
	TraesCS1A02G078800	2.5.1.18	glutathione transferase				1					1
	TraesCS3B02G152300	2.5.1.18	glutathione transferase			1						1
Drug metabolism cytochrome P450	TraesCS5A02G024100	2.5.1.18	glutathione transferase			1						1
	TraesCS7D02G479100	2.5.1.18	glutathione transferase					1				1
	TraesCS6D02G016700	2.5.1.18	glutathione transferase								1	1
	TraesCS1A02G102700	2.5.1.18	glutathione transferase							1		1
	TraesCS3D02G133100	2.5.1.18	glutathione transferase			1						1
	TraesCS1B02G097400	2.5.1.18	glutathione transferase								1	1
	TraesCS5D02G030000	2.5.1.18	glutathione transferase							1		1
	TraesCS1B02G113700	2.5.1.18	glutathione transferase							1		1
	TraesCS7B02G000300	2.5.1.18	glutathione transferase			1						1
	TraesCS3B02G152200	2.5.1.18	glutathione transferase			1						1
	TraesCS1A02G078800	2.5.1.18	glutathione transferase				1					1
	TraesCS3B02G152300	2.5.1.18	glutathione transferase			1						1
Aminobenzoate degradation	TraesCS1B02G243300	4.2.1.17	enoyl-CoA hydratase			1						1
	TraesCS7B02G114000	3.6.1.7	acylphosphatase								1	1
	TraesCS1D02G231000	4.2.1.17	enoyl-CoA hydratase			1						1
Caprolactam degradation	TraesCS1D02G231000	4.2.1.17	enoyl-CoA hydratase			1						1
	TraesCS1B02G243300	4.2.1.17	enoyl-CoA hydratase			1						1
Toluene degradation	TraesCS1D02G231000	4.2.1.17	enoyl-CoA hydratase			1						1
	TraesCS1B02G243300	4.2.1.17	enoyl-CoA hydratase			1						1
Benzoate degradation	TraesCS1D02G231000	4.2.1.17	enoyl-CoA hydratase			1						1
	TraesCS1B02G243300	4.2.1.17	enoyl-CoA hydratase			1						1
Glycan biosynthesis and metabolism
Other glycan degradation	TraesCS4A02G022500	3.2.1.23	beta-galactosidase			1				1		2
	TraesCS7D02G386900	3.2.1.51	alpha-L-fucosidase						1	1		2
	TraesCS4D02G279400	3.2.1.23	beta-galactosidase			1						1
	TraesCS4A02G083700	3.2.1.23	beta-galactosidase			1						1
	TraesCS7B02G264200	3.2.1.23	beta-galactosidase				1					1
	TraesCS7B02G293100	3.2.1.51	alpha-L-fucosidase			1						1
	TraesCS1A02G087500	3.2.1.24	alpha-mannosidase			1						1
	TraesCS4B02G280900	3.2.1.23	beta-galactosidase			1						1
	TraesCS4D02G220800	3.2.1.23	beta-galactosidase			1						1
Glycosaminoglycan degradation	TraesCS4A02G022500	3.2.1.23	beta-galactosidase			1				1		2
	TraesCS4D02G220800	3.2.1.23	beta-galactosidase			1						1
	TraesCS2B02G537300	3.2.1.50	alpha-N-acetylglucosaminidase							1		1
	TraesCS4D02G279400	3.2.1.23	beta-galactosidase			1						1
	TraesCS7B02G264200	3.2.1.23	beta-galactosidase				1					1
	TraesCS4A02G083700	3.2.1.23	beta-galactosidase			1						1
	TraesCS4B02G280900	3.2.1.23	beta-galactosidase			1						1
Glycosphingolipid biosynthesis ganglio series	TraesCS4A02G022500	3.2.1.23	beta-galactosidase			1				1		2
	TraesCS4D02G279400	3.2.1.23	beta-galactosidase			1						1
	TraesCS4D02G220800	3.2.1.23	beta-galactosidase			1						1
	TraesCS4A02G083700	3.2.1.23	beta-galactosidase			1						1
	TraesCS7B02G264200	3.2.1.23	beta-galactosidase				1					1
	TraesCS4B02G280900	3.2.1.23	beta-galactosidase			1						1
Glycosphingolipid biosynthesis globo and isoglobo series	TraesCS2B02G122900	3.2.1.22	alpha-galactosidase								1	1
	TraesCS6A02G042400	3.2.1.22	alpha-galactosidase						1			1
	TraesCS5B02G011700	3.2.1.22	alpha-galactosidase							1		1
	TraesCS1B02G181800	3.2.1.22	alpha-galactosidase				1					1
	TraesCS1A02G164900	3.2.1.22	alpha-galactosidase				1					1
	TraesCS2A02G105900	3.2.1.22	alpha-galactosidase								1	1
Peptidoglycan biosynthesis	TraesCS2A02G092400	6.3.2.4	D-alanine---D-alanine ligase							1		1
	TraesCS2A02G012600	2.4.1.227	undecaprenyldiphospho-muramoylpentapeptide beta-N-acetylglucosaminyltransferase				1					1
NGlycan biosynthesis	TraesCS6A02G209000	2.4.1.144	beta-1,4-mannosyl-glycoprotein 4-beta-N-acetylglucosaminyltransferase								1	1
	TraesCS4A02G131600	2.4.1.267	dolichyl-P-Glc:Man9GlcNAc2-PP-dolichol alpha-1,3-glucosyltransferase			1						1
Lipopolysaccharide biosynthesis	TraesCS2D02G098000	2.5.1.55	3-deoxy-8-phosphooctulonate synthase			1						1
	TraesCS2B02G114700	2.5.1.55	3-deoxy-8-phosphooctulonate synthase							1		1
Other types of Oglycan biosynthesis	TraesCS2D02G274800	2.4.1.255	protein O-GlcNAc transferase							1		1
Translation
AminoacyltRNA biosynthesis	TraesCS2A02G158300	6.1.1.3	threonine---tRNA ligase				1				1	2
	TraesCS4B02G034500	6.1.1.6	lysine---tRNA ligase			1		1				2
	TraesCS4A02G278500	6.1.1.6	lysine---tRNA ligase			1		1				2
	TraesCS1B02G162400	6.1.1.16	cysteine---tRNA ligase					1			1	2
	TraesCS7B02G107300	6.1.1.15	proline---tRNA ligase				1				1	2
	TraesCS2A02G041300	6.3.5.7	glutaminyl-tRNA synthase (glutamine-hydrolysing)			1				1		2
	TraesCS2D02G165200	6.1.1.3	threonine---tRNA ligase				1				1	2
	TraesCS7A02G516000	6.1.1.5	isoleucine---tRNA ligase				1					1
	TraesCS1D02G144100	6.1.1.16	cysteine---tRNA ligase				1					1
	TraesCS1B02G443700	6.3.5.7	glutaminyl-tRNA synthase (glutamine-hydrolysing)			1						1
	TraesCS1B02G248400	6.1.1.3	threonine---tRNA ligase					1				1
	TraesCS5D02G113200	6.1.1.20	phenylalanine---tRNA ligase			1						1
	TraesCS2A02G562400	6.3.5.7	glutaminyl-tRNA synthase (glutamine-hydrolysing)			1						1
	TraesCS1A02G413700	6.3.5.7	glutaminyl-tRNA synthase (glutamine-hydrolysing)							1		1
	TraesCS2D02G026900	6.3.5.7	glutaminyl-tRNA synthase (glutamine-hydrolysing)						1			1
	TraesCS4B02G033800	6.1.1.6	lysine---tRNA ligase						1			1
	TraesCS7B02G162300	6.1.1.14	glycine---tRNA ligase				1					1
	TraesCS5A02G357400	6.1.1.16	cysteine---tRNA ligase								1	1
	TraesCS7B02G301400	6.1.1.10	methionine---tRNA ligase					1				1
	TraesCS7A02G031700	6.1.1.22	asparagine---tRNA ligase					1				1
	TraesCS7D02G265200	6.1.1.14	glycine---tRNA ligase				1					1
	TraesCS1D02G163400	6.1.1.9	valine---tRNA ligase					1				1
	TraesCS3B02G153500	6.1.1.19	arginine---tRNA ligase				1					1
	TraesCS3B02G309400	6.1.1.2	tryptophan---tRNA ligase						1			1
	TraesCS7D02G028100	6.1.1.22	asparagine---tRNA ligase					1				1
	TraesCS2D02G211400	6.1.1.11	serine---tRNA ligase				1					1
	TraesCS1A02G235200	6.1.1.3	threonine---tRNA ligase					1				1
	TraesCS2D02G286400	6.1.1.14	glycine---tRNA ligase			1						1
Environmental adaptation
#N/D	TraesCS4D02G126200	2.7.11.1	non-specific serine/threonine protein kinase				1				1	2
	TraesCS6B02G412400	2.7.11.1	non-specific serine/threonine protein kinase				1					1
	TraesCS5D02G144800	2.7.11.1	non-specific serine/threonine protein kinase								1	1
	TraesCS1A02G100400	2.7.11.1	non-specific serine/threonine protein kinase			1						1
	TraesCS7D02G231000	2.7.11.1	non-specific serine/threonine protein kinase								1	1
	TraesCS1B02G142300	2.7.11.1	non-specific serine/threonine protein kinase			1						1
	TraesCS5B02G004300	2.7.11.1	non-specific serine/threonine protein kinase							1		1
	TraesCS1B02G347100	2.7.11.1	non-specific serine/threonine protein kinase								1	1
	TraesCS6A02G374700	2.7.11.1	non-specific serine/threonine protein kinase				1					1
	TraesCS1B02G372400	2.7.11.1	non-specific serine/threonine protein kinase								1	1
	TraesCS7B02G203800	2.7.11.1	non-specific serine/threonine protein kinase				1					1
	TraesCS2A02G098300	2.7.11.1	non-specific serine/threonine protein kinase				1					1
	TraesCS4B02G178100	2.7.11.1	non-specific serine/threonine protein kinase								1	1
	TraesCS2D02G217400	2.7.11.1	non-specific serine/threonine protein kinase				1					1
	TraesCS4D02G179700	2.7.11.1	non-specific serine/threonine protein kinase						1			1
	TraesCS2D02G364200	2.7.11.1	non-specific serine/threonine protein kinase			1						1
	TraesCS5B02G146500	2.7.11.1	non-specific serine/threonine protein kinase								1	1
	TraesCS3B02G107000	2.7.11.1	non-specific serine/threonine protein kinase								1	1
	TraesCS6A02G000500	2.7.11.1	non-specific serine/threonine protein kinase				1					1
	TraesCS3B02G544300	2.7.11.1	non-specific serine/threonine protein kinase			1						1
	TraesCS6B02G270400	2.7.11.1	non-specific serine/threonine protein kinase							1		1
	TraesCS3D02G109700	2.7.11.1	non-specific serine/threonine protein kinase							1		1
	TraesCS6D02G358600	2.7.11.1	non-specific serine/threonine protein kinase				1					1
	TraesCS3D02G296000	2.7.11.1	non-specific serine/threonine protein kinase								1	1
	TraesCS7B02G331800	2.7.11.1	non-specific serine/threonine protein kinase				1					1
	TraesCS3D02G316400	2.7.11.1	non-specific serine/threonine protein kinase						1			1
	TraesCS1A02G077200	2.7.11.1	non-specific serine/threonine protein kinase				1					1
	TraesCS4B02G120400	2.7.11.1	non-specific serine/threonine protein kinase						1			1
