# Supplementary material for: Grain Transcriptome Dynamics Induced by Heat in Commercial and Traditional Bread Wheat Genotypes
Source: Front Plant Sci. 2022 Jun 17;13:842599. doi: 10.3389/fpls.2022.842599 (PMC9248373; doi:10.3389/fpls.2022.842599)
Supplement: Supplementary file 5 [file Table_5.XLSX]

## Sheet: SUB10080458
Supplementary Table S5 - Sequence Read Archive (SRA) bioproject ID PRJNA750265 - Grain transcriptome dynamics induced by heat in commercial and traditional bread wheat varieties.
Accession	sample_name	title	library_strategy	library_selection	library_layout	platform	instrument_model	design_description	filetype	filename	filename2	filename3	filename4	filename5	filename6	filename7	filename8	filename9	filename10	filename11	filename12
SAMN20447565	Antequera_Control	RNA-Seq of Bread wheat: Antequera Control	RNA-Seq	PolyA	paired	ILLUMINA	NextSeq 500	Ten days after anthesis (daa) plants (biological replicates) of each genotype were submitted to two different growth conditions for seven days: control conditions - eight hours of dark at 20 ºC and a 16 hour light period divided in six hours increasing to 25 ºC, four hours at 25 ºC, and six hours decreasing to 20 ºC; or high temperature (HT) regime with a daily plateau of 40 ºC maximum temperatur…	fastq	Antequera_Control1_Lane1.fastq.gz	Antequera_Control1_Lane2.fastq.gz	Antequera_Control1_Lane3.fastq.gz	Antequera_Control1_Lane4.fastq.gz	Antequera_Control2_Lane1.fastq.gz	Antequera_Control2_Lane2.fastq.gz	Antequera_Control2_Lane3.fastq.gz	Antequera_Control2_Lane4.fastq.gz	Antequera_Control3_Lane1.fastq.gz	Antequera_Control3_Lane2.fastq.gz	Antequera_Control3_Lane3.fastq.gz	Antequera_Control3_Lane4.fastq.gz
SAMN20447566	Antequera_Heat_Treated	RNA-Seq of Bread wheat: Antequera Heat Treated	RNA-Seq	PolyA	paired	ILLUMINA	NextSeq 500		fastq	Antequera_HT1_Lane1.fastq.gz	Antequera_HT1_Lane2.fastq.gz	Antequera_HT1_Lane3.fastq.gz	Antequera_HT1_Lane4.fastq.gz	Antequera_HT2_Lane1.fastq.gz	Antequera_HT2_Lane2.fastq.gz	Antequera_HT2_Lane3.fastq.gz	Antequera_HT2_Lane4.fastq.gz	Antequera_HT3_Lane1.fastq.gz	Antequera_HT3_Lane2.fastq.gz	Antequera_HT3_Lane3.fastq.gz	Antequera_HT3_Lane4.fastq.gz
SAMN20447567	Bancal_Control	RNA-Seq of Bread wheat: Antequera Control	RNA-Seq	PolyA	paired	ILLUMINA	NextSeq 500		fastq	Bancal_Control1_Lane1.fastq.gz	Bancal_Control1_Lane2.fastq.gz	Bancal_Control1_Lane3.fastq.gz	Bancal_Control1_Lane4.fastq.gz	Bancal_Control2_Lane1.fastq.gz	Bancal_Control2_Lane2.fastq.gz	Bancal_Control2_Lane3.fastq.gz	Bancal_Control2_Lane4.fastq.gz	Bancal_Control3_Lane1.fastq.gz	Bancal_Control3_Lane2.fastq.gz	Bancal_Control3_Lane3.fastq.gz	Bancal_Control3_Lane4.fastq.gz
SAMN20447568	Bancal_Heat_Treated	RNA-Seq of Bread wheat: Antequera heat treated	RNA-Seq	PolyA	paired	ILLUMINA	NextSeq 500		fastq	Bancal_HT1_Lane1.fastq.gz	Bancal_HT1_Lane2.fastq.gz	Bancal_HT1_Lane3.fastq.gz	Bancal_HT1_Lane4.fastq.gz	Bancal_HT2_Lane1.fastq.gz	Bancal_HT2_Lane2.fastq.gz	Bancal_HT2_Lane3.fastq.gz	Bancal_HT2_Lane4.fastq.gz	Bancal_HT3_Lane1.fastq.gz	Bancal_HT3_Lane2.fastq.gz	Bancal_HT3_Lane3.fastq.gz	Bancal_HT3_Lane4.fastq.gz
SAMN20447569	Ardito_Control	RNA-Seq of Bread wheat: Antequera Control	RNA-Seq	PolyA	paired	ILLUMINA	NextSeq 500		fastq	Ardito_Control1_Lane1.fastq.gz	Ardito_Control1_Lane2.fastq.gz	Ardito_Control1_Lane3.fastq.gz	Ardito_Control1_Lane4.fastq.gz	Ardito_Control2_Lane1.fastq.gz	Ardito_Control2_Lane2.fastq.gz	Ardito_Control2_Lane3.fastq.gz	Ardito_Control2_Lane4.fastq.gz	Ardito_Control3_Lane1.fastq.gz	Ardito_Control3_Lane2.fastq.gz	Ardito_Control3_Lane3.fastq.gz	Ardito_Control3_Lane4.fastq.gz
SAMN20447570	Ardito_Heat_Treated	RNA-Seq of Bread wheat: Antequera heat treated	RNA-Seq	PolyA	paired	ILLUMINA	NextSeq 500		fastq	Ardito_HT1_Lane1.fastq.gz	Ardito_HT1_Lane2.fastq.gz	Ardito_HT1_Lane3.fastq.gz	Ardito_HT1_Lane4.fastq.gz	Ardito_HT2_Lane1.fastq.gz	Ardito_HT2_Lane2.fastq.gz	Ardito_HT2_Lane3.fastq.gz	Ardito_HT2_Lane4.fastq.gz	Ardito_HT3_Lane1.fastq.gz	Ardito_HT3_Lane2.fastq.gz	Ardito_HT3_Lane3.fastq.gz	Ardito_HT3_Lane4.fastq.gz
SAMN20447571	Magueija_Control	RNA-Seq of Bread wheat: Antequera Control	RNA-Seq	PolyA	paired	ILLUMINA	NextSeq 500		fastq	Magueija_Control1_Lane1.fastq.gz	Magueija_Control1_Lane2.fastq.gz	Magueija_Control1_Lane3.fastq.gz	Magueija_Control1_Lane4.fastq.gz	Magueija_Control2_Lane1.fastq.gz	Magueija_Control2_Lane2.fastq.gz	Magueija_Control2_Lane3.fastq.gz	Magueija_Control2_Lane4.fastq.gz	Magueija_Control3_Lane1.fastq.gz	Magueija_Control3_Lane2.fastq.gz	Magueija_Control3_Lane3.fastq.gz	Magueija_Control3_Lane4.fastq.gz
SAMN20447572	Magueija_Heat_Treated	RNA-Seq of Bread wheat: Antequera heat treated	RNA-Seq	PolyA	paired	ILLUMINA	NextSeq 500		fastq	Magueija_HT1_Lane1.fastq.gz	Magueija_HT1_Lane2.fastq.gz	Magueija_HT1_Lane3.fastq.gz	Magueija_HT1_Lane4.fastq.gz	Magueija_HT2_Lane1.fastq.gz	Magueija_HT2_Lane2.fastq.gz	Magueija_HT2_Lane3.fastq.gz	Magueija_HT2_Lane4.fastq.gz	Magueija_HT3_Lane1.fastq.gz	Magueija_HT3_Lane2.fastq.gz	Magueija_HT3_Lane3.fastq.gz	Magueija_HT3_Lane4.fastq.gz
Note: All RNA Sequencing data will be available after manuscript publication in https://www.ncbi.nlm.nih.gov/bioproject/750265.
